# Supplementary material for: Syrphidae of Southern Illinois: Diversity, floral associations, and preliminary assessment of their efficacy as pollinators
Source: Biodivers Data J. 2020 Oct 29;8:e57331. doi: 10.3897/BDJ.8.e57331 (PMC7644652; doi:10.3897/BDJ.8.e57331)
Supplement: Supplementary material 2 — Collection occurrence data [file bdj-08-e57331-s002.xlsx]

## Sheet: Occurrences
occurrenceID	basisOfRecord	eventDate	scientificName	kingdom	phylum	class	order	family	subfamily	tribe	genus	specificEpithet	speciesNote	taxonRank	identifiedBy	floralAssociation	collectionMethod	floralAssociationFamily	floralAssociationGenus	floralAssociationSpecificEpithet	floralAssociationRank	higherGeography	continent	country	countryCode	stateProvince	county	locality	habitat	decimalLatitude	decimalLongitude	geodeticDatum	countryCode	individualCount	organismQuantity	organismQuantityType
SIU100804	PreservedSpecimen	2017-04-24	Eupeodes cf. americanus	Animalia	Arthropoda	Insecta	Diptera	Syrphidae	Syrphinae	Syrphini	Eupeodes	cf. americanus	E. americanus or pomus	species group	J. Chisausky	Krigia sp	Net	Asteraceae	Krigia	sp	genus	North America, United States, Illinois, Williamson	North America	United States	US	Illinois	Williamson	Crab Orchard NWR A329T	Field with Cover Crop	37.6936	-89.0879	unknown	US		1	individual
SIU100806	PreservedSpecimen	2017-04-24	Toxomerus geminatus (Say, 1823)	Animalia	Arthropoda	Insecta	Diptera	Syrphidae	Syrphinae	Toxomerini	Toxomerus	geminatus		species	J. Chisausky	Valerianella locusta	Net	Caprifoliaceae	Valerianella	locusta	species	North America, United States, Illinois, Williamson	North America	United States	US	Illinois	Williamson	Crab Orchard NWR A329T	Field with Cover Crop	37.6936	-89.0879	unknown	US		1	individual
SIU100833	PreservedSpecimen	2017-04-24	Eupeodes cf. americanus	Animalia	Arthropoda	Insecta	Diptera	Syrphidae	Syrphinae	Syrphini	Eupeodes	cf. americanus	E. americanus or pomus	species group	J. Chisausky	Valerianella locusta	Net	Caprifoliaceae	Valerianella	locusta	species	North America, United States, Illinois, Williamson	North America	United States	US	Illinois	Williamson	Crab Orchard NWR A329T	Field with Cover Crop	37.6936	-89.0879	unknown	US		1	individual
SIU100838	PreservedSpecimen	2017-05-22	Toxomerus marginatus (Say, 1823)	Animalia	Arthropoda	Insecta	Diptera	Syrphidae	Syrphinae	Toxomerini	Toxomerus	marginatus		species	J. Chisausky	No Floral Association	Net					North America, United States, Illinois, Williamson	North America	United States	US	Illinois	Williamson	Crab Orchard NWR A245C	Field with Cover Crop	37.6575	-89.02	unknown	US		1	individual
SIU100846	PreservedSpecimen	2017-05-22	Toxomerus marginatus (Say, 1823)	Animalia	Arthropoda	Insecta	Diptera	Syrphidae	Syrphinae	Toxomerini	Toxomerus	marginatus		species	J. Chisausky	Veronica arvensis	Net	Plantaginaceae	Veronica	arvensis	species	North America, United States, Illinois, Williamson	North America	United States	US	Illinois	Williamson	Crab Orchard NWR A245T	Field with Cover Crop	37.6575	-89.02	unknown	US		1	individual
SIU100848	PreservedSpecimen	2017-05-22	Toxomerus marginatus (Say, 1823)	Animalia	Arthropoda	Insecta	Diptera	Syrphidae	Syrphinae	Toxomerini	Toxomerus	marginatus		species	J. Chisausky	Senecio glabellus	Net	Asteraceae	Senecio	glabellus	species	North America, United States, Illinois, Williamson	North America	United States	US	Illinois	Williamson	Crab Orchard NWR A245T	Field with Cover Crop	37.6575	-89.02	unknown	US		1	individual
SIU100850	PreservedSpecimen	2017-05-22	Toxomerus marginatus (Say, 1823)	Animalia	Arthropoda	Insecta	Diptera	Syrphidae	Syrphinae	Toxomerini	Toxomerus	marginatus		species	J. Chisausky	Veronica arvensis	Net	Plantaginaceae	Veronica	arvensis	species	North America, United States, Illinois, Williamson	North America	United States	US	Illinois	Williamson	Crab Orchard NWR A245T	Field with Cover Crop	37.6575	-89.02	unknown	US		1	individual
SIU100852	PreservedSpecimen	2017-05-22	Toxomerus marginatus (Say, 1823)	Animalia	Arthropoda	Insecta	Diptera	Syrphidae	Syrphinae	Toxomerini	Toxomerus	marginatus		species	J. Chisausky	Krigia sp	Net	Asteraceae	Krigia	sp	genus	North America, United States, Illinois, Williamson	North America	United States	US	Illinois	Williamson	Crab Orchard NWR A241C	Field with Cover Crop	37.6612	-89.0186	unknown	US		1	individual
SIU100866	PreservedSpecimen	2017-05-22	Toxomerus marginatus (Say, 1823)	Animalia	Arthropoda	Insecta	Diptera	Syrphidae	Syrphinae	Toxomerini	Toxomerus	marginatus		species	J. Chisausky	Trifolium repens	Net	Fabaceae	Trifolium	repens	species	North America, United States, Illinois, Williamson	North America	United States	US	Illinois	Williamson	Crab Orchard NWR A241C	Field with Cover Crop	37.6612	-89.0186	unknown	US		1	individual
SIU100867	PreservedSpecimen	2017-05-22	Toxomerus marginatus (Say, 1823)	Animalia	Arthropoda	Insecta	Diptera	Syrphidae	Syrphinae	Toxomerini	Toxomerus	marginatus		species	J. Chisausky	Krigia sp	Net	Asteraceae	Krigia	sp	genus	North America, United States, Illinois, Williamson	North America	United States	US	Illinois	Williamson	Crab Orchard NWR A241C	Field with Cover Crop	37.6612	-89.0186	unknown	US		1	individual
SIU100870	PreservedSpecimen	2017-05-22	Toxomerus marginatus (Say, 1823)	Animalia	Arthropoda	Insecta	Diptera	Syrphidae	Syrphinae	Toxomerini	Toxomerus	marginatus		species	J. Chisausky	Ranunculus abortivus	Net	Ranunculaceae	Ranunculus	abortivus	species	North America, United States, Illinois, Williamson	North America	United States	US	Illinois	Williamson	Crab Orchard NWR A241C	Field with Cover Crop	37.6612	-89.0186	unknown	US		1	individual
SIU100872	PreservedSpecimen	2017-05-22	Toxomerus marginatus (Say, 1823)	Animalia	Arthropoda	Insecta	Diptera	Syrphidae	Syrphinae	Toxomerini	Toxomerus	marginatus		species	J. Chisausky	Krigia sp	Net	Asteraceae	Krigia	sp	genus	North America, United States, Illinois, Williamson	North America	United States	US	Illinois	Williamson	Crab Orchard NWR A241C	Field with Cover Crop	37.6612	-89.0186	unknown	US		1	individual
SIU100874	PreservedSpecimen	2017-05-22	Eristalis stipator (Osten Sacken, 1877)	Animalia	Arthropoda	Insecta	Diptera	Syrphidae	Eristalinae	Eristalini	Eristalis	stipator		species	J. Chisausky	Ranunculus abortivus	Net	Ranunculaceae	Ranunculus	abortivus	species	North America, United States, Illinois, Williamson	North America	United States	US	Illinois	Williamson	Crab Orchard NWR A241C	Field with Cover Crop	37.6612	-89.0186	unknown	US		1	individual
SIU100879	PreservedSpecimen	2017-05-22	Toxomerus marginatus (Say, 1823)	Animalia	Arthropoda	Insecta	Diptera	Syrphidae	Syrphinae	Toxomerini	Toxomerus	marginatus		species	J. Chisausky	Trifolium repens	Net	Fabaceae	Trifolium	repens	species	North America, United States, Illinois, Williamson	North America	United States	US	Illinois	Williamson	Crab Orchard NWR A241C	Field with Cover Crop	37.6612	-89.0186	unknown	US		1	individual
SIU100884	PreservedSpecimen	2017-05-22	Toxomerus marginatus (Say, 1823)	Animalia	Arthropoda	Insecta	Diptera	Syrphidae	Syrphinae	Toxomerini	Toxomerus	marginatus		species	J. Chisausky	Ranunculus abortivus	Net	Ranunculaceae	Ranunculus	abortivus	species	North America, United States, Illinois, Williamson	North America	United States	US	Illinois	Williamson	Crab Orchard NWR A241C	Field with Cover Crop	37.6612	-89.0186	unknown	US		1	individual
SIU100889	PreservedSpecimen	2017-05-22	Helophilus fasciatus (Walker, 1849)	Animalia	Arthropoda	Insecta	Diptera	Syrphidae	Eristalinae	Eristalini	Helophilus	fasciatus		species	J. Chisausky	Krigia sp	Net	Asteraceae	Krigia	sp	genus	North America, United States, Illinois, Williamson	North America	United States	US	Illinois	Williamson	Crab Orchard NWR A241T	Field with Cover Crop	37.6612	-89.0186	unknown	US		1	individual
SIU100892	PreservedSpecimen	2017-05-22	Toxomerus marginatus (Say, 1823)	Animalia	Arthropoda	Insecta	Diptera	Syrphidae	Syrphinae	Toxomerini	Toxomerus	marginatus		species	J. Chisausky	Trifolium repens	Net	Fabaceae	Trifolium	repens	species	North America, United States, Illinois, Williamson	North America	United States	US	Illinois	Williamson	Crab Orchard NWR A241T	Field with Cover Crop	37.6612	-89.0186	unknown	US		1	individual
SIU100895	PreservedSpecimen	2017-05-22	Temnostoma balyras (Walker, 1849)	Animalia	Arthropoda	Insecta	Diptera	Syrphidae	Eristalinae	Milesiini	Temnostoma	belarus		species	G. F. G. Miranda	Medicago lupulina	Net	Fabaceae	Medicago	lupulina	species	North America, United States, Illinois, Williamson	North America	United States	US	Illinois	Williamson	Crab Orchard NWR A241T	Field with Cover Crop	37.6612	-89.0186	unknown	US		1	individual
SIU100896	PreservedSpecimen	2017-05-22	Toxomerus marginatus (Say, 1823)	Animalia	Arthropoda	Insecta	Diptera	Syrphidae	Syrphinae	Toxomerini	Toxomerus	marginatus		species	J. Chisausky	Pan Trap	Pan Trap					North America, United States, Illinois, Williamson	North America	United States	US	Illinois	Williamson	Crab Orchard NWR A241T	Field with Cover Crop	37.6612	-89.0186	unknown	US		1	individual
SIU100898	PreservedSpecimen	2017-05-22	Toxomerus marginatus (Say, 1823)	Animalia	Arthropoda	Insecta	Diptera	Syrphidae	Syrphinae	Toxomerini	Toxomerus	marginatus		species	J. Chisausky	Erigeron philadelphicus	Net	Asteraceae	Erigeron	philadelphicus	species	North America, United States, Illinois, Williamson	North America	United States	US	Illinois	Williamson	Crab Orchard NWR A104T	Field with Cover Crop	37.7122	-89.0116	unknown	US		1	individual
SIU100900	PreservedSpecimen	2017-05-22	Toxomerus marginatus (Say, 1823)	Animalia	Arthropoda	Insecta	Diptera	Syrphidae	Syrphinae	Toxomerini	Toxomerus	marginatus		species	J. Chisausky	Erigeron philadelphicus	Net	Asteraceae	Erigeron	philadelphicus	species	North America, United States, Illinois, Williamson	North America	United States	US	Illinois	Williamson	Crab Orchard NWR A104T	Field with Cover Crop	37.7122	-89.0116	unknown	US		1	individual
SIU100901	PreservedSpecimen	2017-05-22	Toxomerus marginatus (Say, 1823)	Animalia	Arthropoda	Insecta	Diptera	Syrphidae	Syrphinae	Toxomerini	Toxomerus	marginatus		species	J. Chisausky	Senecio glabellus	Net	Asteraceae	Senecio	glabellus	species	North America, United States, Illinois, Williamson	North America	United States	US	Illinois	Williamson	Crab Orchard NWR A104T	Field with Cover Crop	37.7122	-89.0116	unknown	US		1	individual
SIU100903	PreservedSpecimen	2017-05-22	Toxomerus marginatus (Say, 1823)	Animalia	Arthropoda	Insecta	Diptera	Syrphidae	Syrphinae	Toxomerini	Toxomerus	marginatus		species	J. Chisausky	Erigeron philadelphicus	Net	Asteraceae	Erigeron	philadelphicus	species	North America, United States, Illinois, Williamson	North America	United States	US	Illinois	Williamson	Crab Orchard NWR A104T	Field with Cover Crop	37.7122	-89.0116	unknown	US		1	individual
SIU100904	PreservedSpecimen	2017-05-22	Toxomerus marginatus (Say, 1823)	Animalia	Arthropoda	Insecta	Diptera	Syrphidae	Syrphinae	Toxomerini	Toxomerus	marginatus		species	J. Chisausky	Erigeron philadelphicus	Net	Asteraceae	Erigeron	philadelphicus	species	North America, United States, Illinois, Williamson	North America	United States	US	Illinois	Williamson	Crab Orchard NWR A104T	Field with Cover Crop	37.7122	-89.0116	unknown	US		1	individual
SIU100905	PreservedSpecimen	2017-05-22	Toxomerus marginatus (Say, 1823)	Animalia	Arthropoda	Insecta	Diptera	Syrphidae	Syrphinae	Toxomerini	Toxomerus	marginatus		species	J. Chisausky	Erigeron philadelphicus	Net	Asteraceae	Erigeron	philadelphicus	species	North America, United States, Illinois, Williamson	North America	United States	US	Illinois	Williamson	Crab Orchard NWR A104T	Field with Cover Crop	37.7122	-89.0116	unknown	US		1	individual
SIU100906	PreservedSpecimen	2017-05-22	Toxomerus marginatus (Say, 1823)	Animalia	Arthropoda	Insecta	Diptera	Syrphidae	Syrphinae	Toxomerini	Toxomerus	marginatus		species	J. Chisausky	Erigeron philadelphicus	Net	Asteraceae	Erigeron	philadelphicus	species	North America, United States, Illinois, Williamson	North America	United States	US	Illinois	Williamson	Crab Orchard NWR A104T	Field with Cover Crop	37.7122	-89.0116	unknown	US		1	individual
SIU100907	PreservedSpecimen	2017-05-22	Toxomerus marginatus (Say, 1823)	Animalia	Arthropoda	Insecta	Diptera	Syrphidae	Syrphinae	Toxomerini	Toxomerus	marginatus		species	J. Chisausky	Erigeron philadelphicus	Net	Asteraceae	Erigeron	philadelphicus	species	North America, United States, Illinois, Williamson	North America	United States	US	Illinois	Williamson	Crab Orchard NWR A104T	Field with Cover Crop	37.7122	-89.0116	unknown	US		1	individual
SIU100908	PreservedSpecimen	2017-05-22	Toxomerus marginatus (Say, 1823)	Animalia	Arthropoda	Insecta	Diptera	Syrphidae	Syrphinae	Toxomerini	Toxomerus	marginatus		species	J. Chisausky	Erigeron philadelphicus	Net	Asteraceae	Erigeron	philadelphicus	species	North America, United States, Illinois, Williamson	North America	United States	US	Illinois	Williamson	Crab Orchard NWR A104T	Field with Cover Crop	37.7122	-89.0116	unknown	US		1	individual
SIU100910	PreservedSpecimen	2017-05-22	Toxomerus marginatus (Say, 1823)	Animalia	Arthropoda	Insecta	Diptera	Syrphidae	Syrphinae	Toxomerini	Toxomerus	marginatus		species	J. Chisausky	Erigeron philadelphicus	Net	Asteraceae	Erigeron	philadelphicus	species	North America, United States, Illinois, Williamson	North America	United States	US	Illinois	Williamson	Crab Orchard NWR A104T	Field with Cover Crop	37.7122	-89.0116	unknown	US		1	individual
SIU100911	PreservedSpecimen	2017-05-22	Toxomerus marginatus (Say, 1823)	Animalia	Arthropoda	Insecta	Diptera	Syrphidae	Syrphinae	Toxomerini	Toxomerus	marginatus		species	J. Chisausky	Erigeron philadelphicus	Net	Asteraceae	Erigeron	philadelphicus	species	North America, United States, Illinois, Williamson	North America	United States	US	Illinois	Williamson	Crab Orchard NWR A104T	Field with Cover Crop	37.7122	-89.0116	unknown	US		1	individual
SIU100913	PreservedSpecimen	2017-05-22	Toxomerus marginatus (Say, 1823)	Animalia	Arthropoda	Insecta	Diptera	Syrphidae	Syrphinae	Toxomerini	Toxomerus	marginatus		species	J. Chisausky	Erigeron philadelphicus	Net	Asteraceae	Erigeron	philadelphicus	species	North America, United States, Illinois, Williamson	North America	United States	US	Illinois	Williamson	Crab Orchard NWR A104T	Field with Cover Crop	37.7122	-89.0116	unknown	US		1	individual
SIU100916	PreservedSpecimen	2017-05-22	Toxomerus marginatus (Say, 1823)	Animalia	Arthropoda	Insecta	Diptera	Syrphidae	Syrphinae	Toxomerini	Toxomerus	marginatus		species	J. Chisausky	Trifolium incarnatum	Net	Fabaceae	Trifolium	incarnatum	species	North America, United States, Illinois, Williamson	North America	United States	US	Illinois	Williamson	Crab Orchard NWR A104T	Field with Cover Crop	37.7122	-89.0116	unknown	US		1	individual
SIU100917	PreservedSpecimen	2017-05-22		Animalia	Arthropoda	Insecta	Diptera	Syrphidae						family	J. Chisausky	Erigeron philadelphicus	Net	Asteraceae	Erigeron	philadelphicus	species	North America, United States, Illinois, Williamson	North America	United States	US	Illinois	Williamson	Crab Orchard NWR A104T	Field with Cover Crop	37.7122	-89.0116	unknown	US		1	individual
SIU100918	PreservedSpecimen	2017-05-22	Toxomerus marginatus (Say, 1823)	Animalia	Arthropoda	Insecta	Diptera	Syrphidae	Syrphinae	Toxomerini	Toxomerus	marginatus		species	J. Chisausky	Erigeron philadelphicus	Net	Asteraceae	Erigeron	philadelphicus	species	North America, United States, Illinois, Williamson	North America	United States	US	Illinois	Williamson	Crab Orchard NWR A104T	Field with Cover Crop	37.7122	-89.0116	unknown	US		1	individual
SIU100920	PreservedSpecimen	2017-05-22		Animalia	Arthropoda	Insecta	Diptera	Syrphidae						family	J. Chisausky	Senecio glabellus	Net	Asteraceae	Senecio	glabellus	species	North America, United States, Illinois, Williamson	North America	United States	US	Illinois	Williamson	Crab Orchard NWR A104C	Field with Cover Crop	37.7122	-89.0116	unknown	US		1	individual
SIU100921	PreservedSpecimen	2017-05-22	Toxomerus marginatus (Say, 1823)	Animalia	Arthropoda	Insecta	Diptera	Syrphidae	Syrphinae	Toxomerini	Toxomerus	marginatus		species	J. Chisausky	Senecio glabellus	Net	Asteraceae	Senecio	glabellus	species	North America, United States, Illinois, Williamson	North America	United States	US	Illinois	Williamson	Crab Orchard NWR A104C	Field with Cover Crop	37.7122	-89.0116	unknown	US		1	individual
SIU100922	PreservedSpecimen	2017-05-22	Toxomerus marginatus (Say, 1823)	Animalia	Arthropoda	Insecta	Diptera	Syrphidae	Syrphinae	Toxomerini	Toxomerus	marginatus		species	J. Chisausky	Solanum carolinense	Net	Solanaceae	Solanum	carolinense	species	North America, United States, Illinois, Williamson	North America	United States	US	Illinois	Williamson	Crab Orchard NWR A104C	Field with Cover Crop	37.7122	-89.0116	unknown	US		1	individual
SIU100923	PreservedSpecimen	2017-05-22	Toxomerus marginatus (Say, 1823)	Animalia	Arthropoda	Insecta	Diptera	Syrphidae	Syrphinae	Toxomerini	Toxomerus	marginatus		species	J. Chisausky	Senecio glabellus	Net	Asteraceae	Senecio	glabellus	species	North America, United States, Illinois, Williamson	North America	United States	US	Illinois	Williamson	Crab Orchard NWR A104C	Field with Cover Crop	37.7122	-89.0116	unknown	US		1	individual
SIU100926	PreservedSpecimen	2017-05-22	Toxomerus marginatus (Say, 1823)	Animalia	Arthropoda	Insecta	Diptera	Syrphidae	Syrphinae	Toxomerini	Toxomerus	marginatus		species	J. Chisausky	Senecio glabellus	Net	Asteraceae	Senecio	glabellus	species	North America, United States, Illinois, Williamson	North America	United States	US	Illinois	Williamson	Crab Orchard NWR A104C	Field with Cover Crop	37.7122	-89.0116	unknown	US		1	individual
SIU100927	PreservedSpecimen	2017-05-22		Animalia	Arthropoda	Insecta	Diptera	Syrphidae						family	J. Chisausky	Senecio glabellus	Net	Asteraceae	Senecio	glabellus	species	North America, United States, Illinois, Williamson	North America	United States	US	Illinois	Williamson	Crab Orchard NWR A104C	Field with Cover Crop	37.7122	-89.0116	unknown	US		1	individual
SIU100928	PreservedSpecimen	2017-05-22	Toxomerus marginatus (Say, 1823)	Animalia	Arthropoda	Insecta	Diptera	Syrphidae	Syrphinae	Toxomerini	Toxomerus	marginatus		species	J. Chisausky	Senecio glabellus	Net	Asteraceae	Senecio	glabellus	species	North America, United States, Illinois, Williamson	North America	United States	US	Illinois	Williamson	Crab Orchard NWR A104C	Field with Cover Crop	37.7122	-89.0116	unknown	US		1	individual
SIU100929	PreservedSpecimen	2017-05-22	Toxomerus marginatus (Say, 1823)	Animalia	Arthropoda	Insecta	Diptera	Syrphidae	Syrphinae	Toxomerini	Toxomerus	marginatus		species	J. Chisausky	Triodanis perfoliata	Net	Campanulaceae	Triodanis	perfoliata	species	North America, United States, Illinois, Williamson	North America	United States	US	Illinois	Williamson	Crab Orchard NWR A104C	Field with Cover Crop	37.7122	-89.0116	unknown	US		1	individual
SIU100931	PreservedSpecimen	2017-05-22	Toxomerus marginatus (Say, 1823)	Animalia	Arthropoda	Insecta	Diptera	Syrphidae	Syrphinae	Toxomerini	Toxomerus	marginatus		species	J. Chisausky	Senecio glabellus	Net	Asteraceae	Senecio	glabellus	species	North America, United States, Illinois, Williamson	North America	United States	US	Illinois	Williamson	Crab Orchard NWR A104C	Field with Cover Crop	37.7122	-89.0116	unknown	US		1	individual
SIU100932	PreservedSpecimen	2017-05-22	Toxomerus marginatus (Say, 1823)	Animalia	Arthropoda	Insecta	Diptera	Syrphidae	Syrphinae	Toxomerini	Toxomerus	marginatus		species	J. Chisausky	Senecio glabellus	Net	Asteraceae	Senecio	glabellus	species	North America, United States, Illinois, Williamson	North America	United States	US	Illinois	Williamson	Crab Orchard NWR A104C	Field with Cover Crop	37.7122	-89.0116	unknown	US		1	individual
SIU100934	PreservedSpecimen	2017-05-22	Tropidia albistylum (Macquart, 1847)	Animalia	Arthropoda	Insecta	Diptera	Syrphidae	Eristalinae	Milesiini	Tropidia	albistylum		species	J. Chisausky	Erigeron philadelphicus	Net	Asteraceae	Erigeron	philadelphicus	species	North America, United States, Illinois, Williamson	North America	United States	US	Illinois	Williamson	Crab Orchard NWR A104C	Field with Cover Crop	37.7122	-89.0116	unknown	US		1	individual
SIU101018	PreservedSpecimen	2017-04-26	Toxomerus marginatus (Say, 1823)	Animalia	Arthropoda	Insecta	Diptera	Syrphidae	Syrphinae	Toxomerini	Toxomerus	marginatus		species	J. Chisausky	Pan Trap	Pan Trap					North America, United States, Illinois, Williamson	North America	United States	US	Illinois	Williamson	Crab Orchard NWR A132C	Field with Cover Crop	37.711	-88.9927	unknown	US		1	individual
SIU101024	PreservedSpecimen	2017-04-26	Toxomerus marginatus (Say, 1823)	Animalia	Arthropoda	Insecta	Diptera	Syrphidae	Syrphinae	Toxomerini	Toxomerus	marginatus		species	J. Chisausky	Pan Trap	Pan Trap					North America, United States, Illinois, Williamson	North America	United States	US	Illinois	Williamson	Crab Orchard NWR A132C	Field with Cover Crop	37.711	-88.9927	unknown	US		1	individual
SIU101025	PreservedSpecimen	2017-04-26	Toxomerus marginatus (Say, 1823)	Animalia	Arthropoda	Insecta	Diptera	Syrphidae	Syrphinae	Toxomerini	Toxomerus	marginatus		species	J. Chisausky	Pan Trap	Pan Trap					North America, United States, Illinois, Williamson	North America	United States	US	Illinois	Williamson	Crab Orchard NWR A132C	Field with Cover Crop	37.711	-88.9927	unknown	US		1	individual
SIU101033	PreservedSpecimen	2017-04-26	Toxomerus marginatus (Say, 1823)	Animalia	Arthropoda	Insecta	Diptera	Syrphidae	Syrphinae	Toxomerini	Toxomerus	marginatus		species	J. Chisausky	Pan Trap	Pan Trap					North America, United States, Illinois, Williamson	North America	United States	US	Illinois	Williamson	Crab Orchard NWR A132C	Field with Cover Crop	37.711	-88.9927	unknown	US		1	individual
SIU101039	PreservedSpecimen	2017-04-26	Toxomerus marginatus (Say, 1823)	Animalia	Arthropoda	Insecta	Diptera	Syrphidae	Syrphinae	Toxomerini	Toxomerus	marginatus		species	J. Chisausky	Pan Trap	Pan Trap					North America, United States, Illinois, Williamson	North America	United States	US	Illinois	Williamson	Crab Orchard NWR A132C	Field with Cover Crop	37.711	-88.9927	unknown	US		1	individual
SIU101043	PreservedSpecimen	2017-04-26	Toxomerus marginatus (Say, 1823)	Animalia	Arthropoda	Insecta	Diptera	Syrphidae	Syrphinae	Toxomerini	Toxomerus	marginatus		species	J. Chisausky	Pan Trap	Pan Trap					North America, United States, Illinois, Williamson	North America	United States	US	Illinois	Williamson	Crab Orchard NWR A132T	Field with Cover Crop	37.711	-88.9927	unknown	US		1	individual
SIU101049	PreservedSpecimen	2017-04-26	Toxomerus marginatus (Say, 1823)	Animalia	Arthropoda	Insecta	Diptera	Syrphidae	Syrphinae	Toxomerini	Toxomerus	marginatus		species	J. Chisausky	Pan Trap	Pan Trap					North America, United States, Illinois, Williamson	North America	United States	US	Illinois	Williamson	Crab Orchard NWR A132T	Field with Cover Crop	37.711	-88.9927	unknown	US		1	individual
SIU101050	PreservedSpecimen	2017-04-26	Toxomerus marginatus (Say, 1823)	Animalia	Arthropoda	Insecta	Diptera	Syrphidae	Syrphinae	Toxomerini	Toxomerus	marginatus		species	J. Chisausky	Pan Trap	Pan Trap					North America, United States, Illinois, Williamson	North America	United States	US	Illinois	Williamson	Crab Orchard NWR A132T	Field with Cover Crop	37.711	-88.9927	unknown	US		1	individual
SIU101052	PreservedSpecimen	2017-04-26	Toxomerus marginatus (Say, 1823)	Animalia	Arthropoda	Insecta	Diptera	Syrphidae	Syrphinae	Toxomerini	Toxomerus	marginatus		species	J. Chisausky	Pan Trap	Pan Trap					North America, United States, Illinois, Williamson	North America	United States	US	Illinois	Williamson	Crab Orchard NWR A132T	Field with Cover Crop	37.711	-88.9927	unknown	US		1	individual
SIU101053	PreservedSpecimen	2017-04-26	Toxomerus marginatus (Say, 1823)	Animalia	Arthropoda	Insecta	Diptera	Syrphidae	Syrphinae	Toxomerini	Toxomerus	marginatus		species	J. Chisausky	Pan Trap	Pan Trap					North America, United States, Illinois, Williamson	North America	United States	US	Illinois	Williamson	Crab Orchard NWR A132T	Field with Cover Crop	37.711	-88.9927	unknown	US		1	individual
SIU101058	PreservedSpecimen	2017-04-26	Toxomerus marginatus (Say, 1823)	Animalia	Arthropoda	Insecta	Diptera	Syrphidae	Syrphinae	Toxomerini	Toxomerus	marginatus		species	J. Chisausky	Pan Trap	Pan Trap					North America, United States, Illinois, Williamson	North America	United States	US	Illinois	Williamson	Crab Orchard NWR A132T	Field with Cover Crop	37.711	-88.9927	unknown	US		1	individual
SIU101059	PreservedSpecimen	2017-04-26	Toxomerus marginatus (Say, 1823)	Animalia	Arthropoda	Insecta	Diptera	Syrphidae	Syrphinae	Toxomerini	Toxomerus	marginatus		species	J. Chisausky	Pan Trap	Pan Trap					North America, United States, Illinois, Williamson	North America	United States	US	Illinois	Williamson	Crab Orchard NWR A132T	Field with Cover Crop	37.711	-88.9927	unknown	US		1	individual
SIU101061	PreservedSpecimen	2017-04-26	Toxomerus marginatus (Say, 1823)	Animalia	Arthropoda	Insecta	Diptera	Syrphidae	Syrphinae	Toxomerini	Toxomerus	marginatus		species	J. Chisausky	Pan Trap	Pan Trap					North America, United States, Illinois, Williamson	North America	United States	US	Illinois	Williamson	Crab Orchard NWR A132T	Field with Cover Crop	37.711	-88.9927	unknown	US		1	individual
SIU101062	PreservedSpecimen	2017-04-26	Toxomerus marginatus (Say, 1823)	Animalia	Arthropoda	Insecta	Diptera	Syrphidae	Syrphinae	Toxomerini	Toxomerus	marginatus		species	J. Chisausky	Pan Trap	Pan Trap					North America, United States, Illinois, Williamson	North America	United States	US	Illinois	Williamson	Crab Orchard NWR A132T	Field with Cover Crop	37.711	-88.9927	unknown	US		1	individual
SIU101070	PreservedSpecimen	2017-04-26	Toxomerus marginatus (Say, 1823)	Animalia	Arthropoda	Insecta	Diptera	Syrphidae	Syrphinae	Toxomerini	Toxomerus	marginatus		species	J. Chisausky	Pan Trap	Pan Trap					North America, United States, Illinois, Williamson	North America	United States	US	Illinois	Williamson	Crab Orchard NWR A132T	Field with Cover Crop	37.711	-88.9927	unknown	US		1	individual
SIU101071	PreservedSpecimen	2017-04-26	Toxomerus marginatus (Say, 1823)	Animalia	Arthropoda	Insecta	Diptera	Syrphidae	Syrphinae	Toxomerini	Toxomerus	marginatus		species	J. Chisausky	Pan Trap	Pan Trap					North America, United States, Illinois, Williamson	North America	United States	US	Illinois	Williamson	Crab Orchard NWR A132T	Field with Cover Crop	37.711	-88.9927	unknown	US		1	individual
SIU101075	PreservedSpecimen	2017-04-26	Toxomerus marginatus (Say, 1823)	Animalia	Arthropoda	Insecta	Diptera	Syrphidae	Syrphinae	Toxomerini	Toxomerus	marginatus		species	J. Chisausky	Pan Trap	Pan Trap					North America, United States, Illinois, Williamson	North America	United States	US	Illinois	Williamson	Crab Orchard NWR A132T	Field with Cover Crop	37.711	-88.9927	unknown	US		1	individual
SIU101076	PreservedSpecimen	2017-04-26	Toxomerus marginatus (Say, 1823)	Animalia	Arthropoda	Insecta	Diptera	Syrphidae	Syrphinae	Toxomerini	Toxomerus	marginatus		species	J. Chisausky	Pan Trap	Pan Trap					North America, United States, Illinois, Williamson	North America	United States	US	Illinois	Williamson	Crab Orchard NWR A132T	Field with Cover Crop	37.711	-88.9927	unknown	US		1	individual
SIU101079	PreservedSpecimen	2017-04-26	Sphaerophoria sp (Linnaeus, 1758)	Animalia	Arthropoda	Insecta	Diptera	Syrphidae	Syrphinae	Syrphini	Sphaerophoria	sp		genus	J. Chisausky	Pan Trap	Pan Trap					North America, United States, Illinois, Williamson	North America	United States	US	Illinois	Williamson	Crab Orchard NWR A132T	Field with Cover Crop	37.711	-88.9927	unknown	US		1	individual
SIU101080	PreservedSpecimen	2017-04-26	Toxomerus marginatus (Say, 1823)	Animalia	Arthropoda	Insecta	Diptera	Syrphidae	Syrphinae	Toxomerini	Toxomerus	marginatus		species	J. Chisausky	Pan Trap	Pan Trap					North America, United States, Illinois, Williamson	North America	United States	US	Illinois	Williamson	Crab Orchard NWR A132T	Field with Cover Crop	37.711	-88.9927	unknown	US		1	individual
SIU101081	PreservedSpecimen	2017-05-02	Toxomerus marginatus (Say, 1823)	Animalia	Arthropoda	Insecta	Diptera	Syrphidae	Syrphinae	Toxomerini	Toxomerus	marginatus		species	J. Chisausky	Pan Trap	Pan Trap					North America, United States, Illinois, Williamson	North America	United States	US	Illinois	Williamson	Crab Orchard NWR A23WC	Field with Cover Crop	37.6975	-89.0193	unknown	US		1	individual
SIU101091	PreservedSpecimen	2017-05-02	Toxomerus marginatus (Say, 1823)	Animalia	Arthropoda	Insecta	Diptera	Syrphidae	Syrphinae	Toxomerini	Toxomerus	marginatus		species	J. Chisausky	Pan Trap	Pan Trap					North America, United States, Illinois, Williamson	North America	United States	US	Illinois	Williamson	Crab Orchard NWR A23WT	Field with Cover Crop	37.6975	-89.0193	unknown	US		1	individual
SIU101100	PreservedSpecimen	2017-05-02	Toxomerus marginatus (Say, 1823)	Animalia	Arthropoda	Insecta	Diptera	Syrphidae	Syrphinae	Toxomerini	Toxomerus	marginatus		species	J. Chisausky	Pan Trap	Pan Trap					North America, United States, Illinois, Williamson	North America	United States	US	Illinois	Williamson	Crab Orchard NWR A23WT	Field with Cover Crop	37.6975	-89.0193	unknown	US		1	individual
SIU101103	PreservedSpecimen	2017-05-02	Toxomerus boscii (Macquart, 1842)	Animalia	Arthropoda	Insecta	Diptera	Syrphidae	Syrphinae	Toxomerini	Toxomerus	boscii		species	J. Chisausky	Pan Trap	Pan Trap					North America, United States, Illinois, Williamson	North America	United States	US	Illinois	Williamson	Crab Orchard NWR A23WT	Field with Cover Crop	37.6975	-89.0193	unknown	US		1	individual
SIU101190	PreservedSpecimen	2017-04-25	Toxomerus geminatus (Say, 1823)	Animalia	Arthropoda	Insecta	Diptera	Syrphidae	Syrphinae	Toxomerini	Toxomerus	geminatus		species	J. Chisausky	Pan Trap	Pan Trap					North America, United States, Illinois, Williamson	North America	United States	US	Illinois	Williamson	Crab Orchard NWR A104T	Field with Cover Crop	37.7122	-89.0116	unknown	US		1	individual
SIU101291	PreservedSpecimen	2017-05-07	Eristalis transversa (Wiedemann, 1830)	Animalia	Arthropoda	Insecta	Diptera	Syrphidae	Eristalinae	Eristalini	Eristalis	transversa		species	J. Chisausky	Senecio glabellus	Net	Asteraceae	Senecio	glabellus	species	North America, United States, Illinois, Williamson	North America	United States	US	Illinois	Williamson	Crab Orchard NWR B2W5C	Field with Cover Crop	37.7367	-89.0972	unknown	US		1	individual
SIU101310	PreservedSpecimen	2017-05-07	Toxomerus marginatus (Say, 1823)	Animalia	Arthropoda	Insecta	Diptera	Syrphidae	Syrphinae	Toxomerini	Toxomerus	marginatus		species	J. Chisausky	Ranunculus abortivus	Net	Ranunculaceae	Ranunculus	abortivus	species	North America, United States, Illinois, Williamson	North America	United States	US	Illinois	Williamson	Crab Orchard NWR A245C	Field with Cover Crop	37.6575	-89.02	unknown	US		1	individual
SIU101311	PreservedSpecimen	2017-05-07		Animalia	Arthropoda	Insecta	Diptera	Syrphidae						family		Pan Trap	Pan Trap					North America, United States, Illinois, Williamson	North America	United States	US	Illinois	Williamson	Crab Orchard NWR A245C	Field with Cover Crop	37.6575	-89.02	unknown	US		1	individual
SIU101314	PreservedSpecimen	2017-05-07	Toxomerus marginatus (Say, 1823)	Animalia	Arthropoda	Insecta	Diptera	Syrphidae	Syrphinae	Toxomerini	Toxomerus	marginatus		species	J. Chisausky	Senecio glabellus	Net	Asteraceae	Senecio	glabellus	species	North America, United States, Illinois, Williamson	North America	United States	US	Illinois	Williamson	Crab Orchard NWR A245C	Field with Cover Crop	37.6575	-89.02	unknown	US		1	individual
SIU101315	PreservedSpecimen	2017-05-07	Toxomerus marginatus (Say, 1823)	Animalia	Arthropoda	Insecta	Diptera	Syrphidae	Syrphinae	Toxomerini	Toxomerus	marginatus		species	J. Chisausky	Erigeron sp	Net	Asteraceae	Erigeron	sp	genus	North America, United States, Illinois, Williamson	North America	United States	US	Illinois	Williamson	Crab Orchard NWR A245C	Field with Cover Crop	37.6575	-89.02	unknown	US		1	individual
SIU101316	PreservedSpecimen	2017-05-02	Toxomerus marginatus (Say, 1823)	Animalia	Arthropoda	Insecta	Diptera	Syrphidae	Syrphinae	Toxomerini	Toxomerus	marginatus		species	J. Chisausky	Pan Trap	Pan Trap					North America, United States, Illinois, Williamson	North America	United States	US	Illinois	Williamson	Crab Orchard NWR A232C	Field with Cover Crop	37.6869	-89.0044	unknown	US		1	individual
SIU101346	PreservedSpecimen	2017-04-18	Toxomerus marginatus (Say, 1823)	Animalia	Arthropoda	Insecta	Diptera	Syrphidae	Syrphinae	Toxomerini	Toxomerus	marginatus		species	J. Chisausky	Senecio glabellus	Net	Asteraceae	Senecio	glabellus	species	North America, United States, Illinois, Williamson	North America	United States	US	Illinois	Williamson	Crab Orchard NWR A615T	Field with Cover Crop	37.7244	-89.043	unknown	US		1	individual
SIU101353	PreservedSpecimen	2017-04-18		Animalia	Arthropoda	Insecta	Diptera	Syrphidae						family	J. Chisausky	Senecio glabellus	Net	Asteraceae	Senecio	glabellus	species	North America, United States, Illinois, Williamson	North America	United States	US	Illinois	Williamson	Crab Orchard NWR A615T	Field with Cover Crop	37.7244	-89.043	unknown	US		1	individual
SIU101361	PreservedSpecimen	2017-04-18	Eupeodes cf. americanus	Animalia	Arthropoda	Insecta	Diptera	Syrphidae	Syrphinae	Syrphini	Eupeodes	cf. americanus	E. americanus or pomus	species group	J. Chisausky	Senecio glabellus	Net	Asteraceae	Senecio	glabellus	species	North America, United States, Illinois, Williamson	North America	United States	US	Illinois	Williamson	Crab Orchard NWR A615T	Field with Cover Crop	37.7244	-89.043	unknown	US		1	individual
SIU101401	PreservedSpecimen	2017-04-18	Chalcosyrphus libo (Walker, 1849)	Animalia	Arthropoda	Insecta	Diptera	Syrphidae	Eristalinae	Milesiini	Chalcosyrphus	libo		species	J. Chisausky	Pan Trap	Pan Trap					North America, United States, Illinois, Williamson	North America	United States	US	Illinois	Williamson	Crab Orchard NWR A615C	Field with Cover Crop	37.7244	-89.043	unknown	US		1	individual
SIU101418	PreservedSpecimen	2017-05-02	Toxomerus marginatus (Say, 1823)	Animalia	Arthropoda	Insecta	Diptera	Syrphidae	Syrphinae	Toxomerini	Toxomerus	marginatus		species	J. Chisausky	Krigia sp	Net	Asteraceae	Krigia	sp	genus	North America, United States, Illinois, Williamson	North America	United States	US	Illinois	Williamson	Crab Orchard NWR A231T	Field with Cover Crop	37.6887	-89.009	unknown	US		1	individual
SIU101420	PreservedSpecimen	2017-05-02	Toxomerus marginatus (Say, 1823)	Animalia	Arthropoda	Insecta	Diptera	Syrphidae	Syrphinae	Toxomerini	Toxomerus	marginatus		species	J. Chisausky	Oxalis stricta	Net	Oxalidaceae	Oxalis	stricta	species	North America, United States, Illinois, Williamson	North America	United States	US	Illinois	Williamson	Crab Orchard NWR A231T	Field with Cover Crop	37.6887	-89.009	unknown	US		1	individual
SIU101421	PreservedSpecimen	2017-05-02	Sphaerophoria sp (Linnaeus, 1758)	Animalia	Arthropoda	Insecta	Diptera	Syrphidae	Syrphinae	Syrphini	Sphaerophoria	sp		genus	J. Chisausky	Krigia sp	Net	Asteraceae	Krigia	sp	genus	North America, United States, Illinois, Williamson	North America	United States	US	Illinois	Williamson	Crab Orchard NWR A231T	Field with Cover Crop	37.6887	-89.009	unknown	US		1	individual
SIU101426	PreservedSpecimen	2017-05-02	Toxomerus marginatus (Say, 1823)	Animalia	Arthropoda	Insecta	Diptera	Syrphidae	Syrphinae	Toxomerini	Toxomerus	marginatus		species	J. Chisausky	Ranunculus bulbosus	Net	Ranunculaceae	Ranunculus	bulbosus	species	North America, United States, Illinois, Williamson	North America	United States	US	Illinois	Williamson	Crab Orchard NWR A231T	Field with Cover Crop	37.6887	-89.009	unknown	US		1	individual
SIU101427	PreservedSpecimen	2017-05-02	Toxomerus marginatus (Say, 1823)	Animalia	Arthropoda	Insecta	Diptera	Syrphidae	Syrphinae	Toxomerini	Toxomerus	marginatus		species	J. Chisausky	Krigia sp	Net	Asteraceae	Krigia	sp	genus	North America, United States, Illinois, Williamson	North America	United States	US	Illinois	Williamson	Crab Orchard NWR A231T	Field with Cover Crop	37.6887	-89.009	unknown	US		1	individual
SIU101428	PreservedSpecimen	2017-05-02	Sphaerophoria contigua (Macquart, 1847)	Animalia	Arthropoda	Insecta	Diptera	Syrphidae	Syrphinae	Syrphini	Sphaerophoria	contigua		species	G. F. G. Miranda	Ranunculus bulbosus	Net	Ranunculaceae	Ranunculus	bulbosus	species	North America, United States, Illinois, Williamson	North America	United States	US	Illinois	Williamson	Crab Orchard NWR A231T	Field with Cover Crop	37.6887	-89.009	unknown	US		1	individual
SIU101430	PreservedSpecimen	2017-05-02	Toxomerus marginatus (Say, 1823)	Animalia	Arthropoda	Insecta	Diptera	Syrphidae	Syrphinae	Toxomerini	Toxomerus	marginatus		species	J. Chisausky	Krigia sp	Net	Asteraceae	Krigia	sp	genus	North America, United States, Illinois, Williamson	North America	United States	US	Illinois	Williamson	Crab Orchard NWR A231T	Field with Cover Crop	37.6887	-89.009	unknown	US		1	individual
SIU101448	PreservedSpecimen	2017-05-02	Eristalis dimidiata (Wiedemann, 1830)	Animalia	Arthropoda	Insecta	Diptera	Syrphidae	Eristalinae	Eristalini	Eristalis	dimidiata		species	J. Chisausky	Erigeron sp	Net	Asteraceae	Erigeron	sp	genus	North America, United States, Illinois, Williamson	North America	United States	US	Illinois	Williamson	Crab Orchard NWR A232C	Field with Cover Crop	37.6869	-89.0044	unknown	US		1	individual
SIU101453	PreservedSpecimen	2017-05-02	Toxomerus marginatus (Say, 1823)	Animalia	Arthropoda	Insecta	Diptera	Syrphidae	Syrphinae	Toxomerini	Toxomerus	marginatus		species	J. Chisausky	Krigia sp	Net	Asteraceae	Krigia	sp	genus	North America, United States, Illinois, Williamson	North America	United States	US	Illinois	Williamson	Crab Orchard NWR A231C	Field with Cover Crop	37.6887	-89.009	unknown	US		1	individual
SIU101456	PreservedSpecimen	2017-05-02	Toxomerus marginatus (Say, 1823)	Animalia	Arthropoda	Insecta	Diptera	Syrphidae	Syrphinae	Toxomerini	Toxomerus	marginatus		species	J. Chisausky	Erigeron sp	Net	Asteraceae	Erigeron	sp	genus	North America, United States, Illinois, Williamson	North America	United States	US	Illinois	Williamson	Crab Orchard NWR A231C	Field with Cover Crop	37.6887	-89.009	unknown	US		1	individual
SIU101457	PreservedSpecimen	2017-05-02	Toxomerus marginatus (Say, 1823)	Animalia	Arthropoda	Insecta	Diptera	Syrphidae	Syrphinae	Toxomerini	Toxomerus	marginatus		species	J. Chisausky	Erigeron sp	Net	Asteraceae	Erigeron	sp	genus	North America, United States, Illinois, Williamson	North America	United States	US	Illinois	Williamson	Crab Orchard NWR A232T	Field with Cover Crop	37.6869	-89.0044	unknown	US		1	individual
SIU101472	PreservedSpecimen	2017-05-02	Toxomerus marginatus (Say, 1823)	Animalia	Arthropoda	Insecta	Diptera	Syrphidae	Syrphinae	Toxomerini	Toxomerus	marginatus		species	J. Chisausky	Erigeron sp	Net	Asteraceae	Erigeron	sp	genus	North America, United States, Illinois, Williamson	North America	United States	US	Illinois	Williamson	Crab Orchard NWR A232T	Field with Cover Crop	37.6869	-89.0044	unknown	US		1	individual
SIU101483	PreservedSpecimen	2017-05-02	Sphaerophoria sp (Linnaeus, 1758)	Animalia	Arthropoda	Insecta	Diptera	Syrphidae	Syrphinae	Syrphini	Sphaerophoria	sp		genus	J. Chisausky	Erigeron sp	Net	Asteraceae	Erigeron	sp	genus	North America, United States, Illinois, Williamson	North America	United States	US	Illinois	Williamson	Crab Orchard NWR A232T	Field with Cover Crop	37.6869	-89.0044	unknown	US		1	individual
SIU101520	PreservedSpecimen	2017-04-18	Toxomerus geminatus (Say, 1823)	Animalia	Arthropoda	Insecta	Diptera	Syrphidae	Syrphinae	Toxomerini	Toxomerus	geminatus		species	J. Chisausky	Pan Trap	Pan Trap					North America, United States, Illinois, Williamson	North America	United States	US	Illinois	Williamson	Crab Orchard NWR A615T	Field with Cover Crop	37.7244	-89.043	unknown	US		1	individual
SIU101525	PreservedSpecimen	2017-04-18	Toxomerus marginatus (Say, 1823)	Animalia	Arthropoda	Insecta	Diptera	Syrphidae	Syrphinae	Toxomerini	Toxomerus	marginatus		species	J. Chisausky	Pan Trap	Pan Trap					North America, United States, Illinois, Williamson	North America	United States	US	Illinois	Williamson	Crab Orchard NWR A615T	Field with Cover Crop	37.7244	-89.043	unknown	US		1	individual
SIU101570	PreservedSpecimen	2017-04-23	Sphaerophoria contigua (Macquart, 1847)	Animalia	Arthropoda	Insecta	Diptera	Syrphidae	Syrphinae	Syrphini	Sphaerophoria	contigua		species	G. F. G. Miranda	Senecio glabellus	Net	Asteraceae	Senecio	glabellus	species	North America, United States, Illinois, Williamson	North America	United States	US	Illinois	Williamson	Crab Orchard NWR A344C	Field with Cover Crop	37.6829	-89.0603	unknown	US		1	individual
SIU101574	PreservedSpecimen	2017-04-23	Toxomerus marginatus (Say, 1823)	Animalia	Arthropoda	Insecta	Diptera	Syrphidae	Syrphinae	Toxomerini	Toxomerus	marginatus		species	J. Chisausky	Senecio glabellus	Net	Asteraceae	Senecio	glabellus	species	North America, United States, Illinois, Williamson	North America	United States	US	Illinois	Williamson	Crab Orchard NWR A344T	Field with Cover Crop	37.6829	-89.0603	unknown	US		1	individual
SIU101687	PreservedSpecimen	2017-04-26	Sphaerophoria contigua (Macquart, 1847)	Animalia	Arthropoda	Insecta	Diptera	Syrphidae	Syrphinae	Syrphini	Sphaerophoria	contigua		species	G. F. G. Miranda	Senecio glabellus	Net	Asteraceae	Senecio	glabellus	species	North America, United States, Illinois, Williamson	North America	United States	US	Illinois	Williamson	Crab Orchard NWR A132C	Field with Cover Crop	37.711	-88.9927	unknown	US		1	individual
SIU101697	PreservedSpecimen	2017-04-26	Toxomerus marginatus (Say, 1823)	Animalia	Arthropoda	Insecta	Diptera	Syrphidae	Syrphinae	Toxomerini	Toxomerus	marginatus		species	J. Chisausky	Erigeron sp	Net	Asteraceae	Erigeron	sp	genus	North America, United States, Illinois, Williamson	North America	United States	US	Illinois	Williamson	Crab Orchard NWR A132C	Field with Cover Crop	37.711	-88.9927	unknown	US		1	individual
SIU101708	PreservedSpecimen	2017-04-26	Sphaerophoria sp (Linnaeus, 1758)	Animalia	Arthropoda	Insecta	Diptera	Syrphidae	Syrphinae	Syrphini	Sphaerophoria	sp		genus	J. Chisausky	Senecio glabellus	Net	Asteraceae	Senecio	glabellus	species	North America, United States, Illinois, Williamson	North America	United States	US	Illinois	Williamson	Crab Orchard NWR A132C	Field with Cover Crop	37.711	-88.9927	unknown	US		1	individual
SIU101765	PreservedSpecimen	2017-04-26	Toxomerus marginatus (Say, 1823)	Animalia	Arthropoda	Insecta	Diptera	Syrphidae	Syrphinae	Toxomerini	Toxomerus	marginatus		species	J. Chisausky	Pan Trap	Pan Trap					North America, United States, Illinois, Williamson	North America	United States	US	Illinois	Williamson	Crab Orchard NWR A132T	Field with Cover Crop	37.711	-88.9927	unknown	US		1	individual
SIU101766	PreservedSpecimen	2017-04-26	Toxomerus marginatus (Say, 1823)	Animalia	Arthropoda	Insecta	Diptera	Syrphidae	Syrphinae	Toxomerini	Toxomerus	marginatus		species	J. Chisausky	Pan Trap	Pan Trap					North America, United States, Illinois, Williamson	North America	United States	US	Illinois	Williamson	Crab Orchard NWR A132T	Field with Cover Crop	37.711	-88.9927	unknown	US		1	individual
SIU101768	PreservedSpecimen	2017-04-26	Toxomerus marginatus (Say, 1823)	Animalia	Arthropoda	Insecta	Diptera	Syrphidae	Syrphinae	Toxomerini	Toxomerus	marginatus		species	J. Chisausky	Pan Trap	Pan Trap					North America, United States, Illinois, Williamson	North America	United States	US	Illinois	Williamson	Crab Orchard NWR A132T	Field with Cover Crop	37.711	-88.9927	unknown	US		1	individual
SIU101794	PreservedSpecimen	2017-04-26	Toxomerus marginatus (Say, 1823)	Animalia	Arthropoda	Insecta	Diptera	Syrphidae	Syrphinae	Toxomerini	Toxomerus	marginatus		species	J. Chisausky	Barbarea vulgaris	Net	Brassicaceae	Barbarea	vulgaris	species	North America, United States, Illinois, Williamson	North America	United States	US	Illinois	Williamson	Crab Orchard NWR A134C	Field with Cover Crop	37.7086	-88.9891	unknown	US		1	individual
SIU101799	PreservedSpecimen	2017-04-26	Toxomerus marginatus (Say, 1823)	Animalia	Arthropoda	Insecta	Diptera	Syrphidae	Syrphinae	Toxomerini	Toxomerus	marginatus		species	J. Chisausky	Barbarea vulgaris	Net	Brassicaceae	Barbarea	vulgaris	species	North America, United States, Illinois, Williamson	North America	United States	US	Illinois	Williamson	Crab Orchard NWR A134C	Field with Cover Crop	37.7086	-88.9891	unknown	US		1	individual
SIU101836	PreservedSpecimen	2017-05-07	Toxomerus marginatus (Say, 1823)	Animalia	Arthropoda	Insecta	Diptera	Syrphidae	Syrphinae	Toxomerini	Toxomerus	marginatus		species	J. Chisausky	Pan Trap	Pan Trap					North America, United States, Illinois, Williamson	North America	United States	US	Illinois	Williamson	Crab Orchard NWR B141C	Field with Cover Crop	37.7092	-89.094	unknown	US		1	individual
SIU101942	PreservedSpecimen	2017-04-23	Toxomerus geminatus (Say, 1823)	Animalia	Arthropoda	Insecta	Diptera	Syrphidae	Syrphinae	Toxomerini	Toxomerus	geminatus		species	J. Chisausky	Pan Trap	Pan Trap					North America, United States, Illinois, Williamson	North America	United States	US	Illinois	Williamson	Crab Orchard NWR A344C	Field with Cover Crop	37.6829	-89.0603	unknown	US		1	individual
SIU102014	PreservedSpecimen	2017-04-18	Toxomerus marginatus (Say, 1823)	Animalia	Arthropoda	Insecta	Diptera	Syrphidae	Syrphinae	Toxomerini	Toxomerus	marginatus		species	J. Chisausky	Veronica peregrina	Net	Plantaginaceae	Veronica	peregrina	species	North America, United States, Illinois, Williamson	North America	United States	US	Illinois	Williamson	Crab Orchard NWR A615C	Field with Cover Crop	37.7244	-89.043	unknown	US		1	individual
SIU102068	PreservedSpecimen	2017-04-26	Toxomerus marginatus (Say, 1823)	Animalia	Arthropoda	Insecta	Diptera	Syrphidae	Syrphinae	Toxomerini	Toxomerus	marginatus		species	J. Chisausky	Oxalis stricta	Net	Oxalidaceae	Oxalis	stricta	species	North America, United States, Illinois, Williamson	North America	United States	US	Illinois	Williamson	Crab Orchard NWR B87C	Field with Cover Crop	37.7508	-89.139	unknown	US		1	individual
SIU102085	PreservedSpecimen	2017-04-26	Toxomerus marginatus (Say, 1823)	Animalia	Arthropoda	Insecta	Diptera	Syrphidae	Syrphinae	Toxomerini	Toxomerus	marginatus		species	J. Chisausky	Oxalis stricta	Net	Oxalidaceae	Oxalis	stricta	species	North America, United States, Illinois, Williamson	North America	United States	US	Illinois	Williamson	Crab Orchard NWR B87T	Field with Cover Crop	37.7508	-89.139	unknown	US		1	individual
SIU102148	PreservedSpecimen	2017-04-25	Toxomerus marginatus (Say, 1823)	Animalia	Arthropoda	Insecta	Diptera	Syrphidae	Syrphinae	Toxomerini	Toxomerus	marginatus		species	J. Chisausky	Barbarea vulgaris	Net	Brassicaceae	Barbarea	vulgaris	species	North America, United States, Illinois, Williamson	North America	United States	US	Illinois	Williamson	Crab Orchard NWR A131T	Field with Cover Crop	37.7103	-88.9943	unknown	US		1	individual
SIU102166	PreservedSpecimen	2017-04-25	Toxomerus marginatus (Say, 1823)	Animalia	Arthropoda	Insecta	Diptera	Syrphidae	Syrphinae	Toxomerini	Toxomerus	marginatus		species	J. Chisausky	Senecio glabellus	Net	Asteraceae	Senecio	glabellus	species	North America, United States, Illinois, Williamson	North America	United States	US	Illinois	Williamson	Crab Orchard NWR A131T	Field with Cover Crop	37.7103	-88.9943	unknown	US		1	individual
SIU102242	PreservedSpecimen	2017-04-26	Toxomerus marginatus (Say, 1823)	Animalia	Arthropoda	Insecta	Diptera	Syrphidae	Syrphinae	Toxomerini	Toxomerus	marginatus		species	J. Chisausky	Oxalis stricta	Net	Oxalidaceae	Oxalis	stricta	species	North America, United States, Illinois, Williamson	North America	United States	US	Illinois	Williamson	Crab Orchard NWR B88T	Field with Cover Crop	37.7466	-89.1411	unknown	US		1	individual
SIU102243	PreservedSpecimen	2017-04-26	Toxomerus marginatus (Say, 1823)	Animalia	Arthropoda	Insecta	Diptera	Syrphidae	Syrphinae	Toxomerini	Toxomerus	marginatus		species	J. Chisausky	Senecio glabellus	Net	Asteraceae	Senecio	glabellus	species	North America, United States, Illinois, Williamson	North America	United States	US	Illinois	Williamson	Crab Orchard NWR B88T	Field with Cover Crop	37.7466	-89.1411	unknown	US		1	individual
SIU102247	PreservedSpecimen	2017-04-26	Sphaerophoria contigua (Macquart, 1847)	Animalia	Arthropoda	Insecta	Diptera	Syrphidae	Syrphinae	Syrphini	Sphaerophoria	contigua		species	G. F. G. Miranda	Senecio glabellus	Net	Asteraceae	Senecio	glabellus	species	North America, United States, Illinois, Williamson	North America	United States	US	Illinois	Williamson	Crab Orchard NWR B88T	Field with Cover Crop	37.7466	-89.1411	unknown	US		1	individual
SIU102293	PreservedSpecimen	2017-04-18	Toxomerus marginatus (Say, 1823)	Animalia	Arthropoda	Insecta	Diptera	Syrphidae	Syrphinae	Toxomerini	Toxomerus	marginatus		species	J. Chisausky	Cerastium vulgatum	Net	Caryophyllaceae	Cerastium	vulgatum	species	North America, United States, Illinois, Williamson	North America	United States	US	Illinois	Williamson	Crab Orchard NWR A613T	Field with Cover Crop	37.7292	-89.043	unknown	US		1	individual
SIU102335	PreservedSpecimen	2017-07-03	Toxomerus marginatus (Say, 1823)	Animalia	Arthropoda	Insecta	Diptera	Syrphidae	Syrphinae	Toxomerini	Toxomerus	marginatus		species	J. Chisausky	Pan Trap	Pan Trap					North America, United States, Illinois, Williamson	North America	United States	US	Illinois	Williamson	Crab Orchard NWR A23WT	Field with Cover Crop	37.6975	-89.0193	unknown	US		1	individual
SIU102458	PreservedSpecimen	2017-07-04	Toxomerus marginatus (Say, 1823)	Animalia	Arthropoda	Insecta	Diptera	Syrphidae	Syrphinae	Toxomerini	Toxomerus	marginatus		species	J. Chisausky	Pan Trap	Pan Trap					North America, United States, Illinois, Williamson	North America	United States	US	Illinois	Williamson	Crab Orchard NWR A344C	Field with Cover Crop	37.6829	-89.0603	unknown	US		1	individual
SIU102481	PreservedSpecimen	2017-07-04	Toxomerus marginatus (Say, 1823)	Animalia	Arthropoda	Insecta	Diptera	Syrphidae	Syrphinae	Toxomerini	Toxomerus	marginatus		species	J. Chisausky	Pan Trap	Pan Trap					North America, United States, Illinois, Williamson	North America	United States	US	Illinois	Williamson	Crab Orchard NWR A344C	Field with Cover Crop	37.6829	-89.0603	unknown	US		1	individual
SIU102489	PreservedSpecimen	2017-07-04	Paragus sp (Fabricius, 1794)	Animalia	Arthropoda	Insecta	Diptera	Syrphidae	Syrphinae	Paragini	Paragus	sp		genus	J. Chisausky	Pan Trap	Pan Trap					North America, United States, Illinois, Williamson	North America	United States	US	Illinois	Williamson	Crab Orchard NWR A344C	Field with Cover Crop	37.6829	-89.0603	unknown	US		1	individual
SIU102695	PreservedSpecimen	2017-07-04	Toxomerus marginatus (Say, 1823)	Animalia	Arthropoda	Insecta	Diptera	Syrphidae	Syrphinae	Toxomerini	Toxomerus	marginatus		species	J. Chisausky	Pan Trap	Pan Trap					North America, United States, Illinois, Williamson	North America	United States	US	Illinois	Williamson	Crab Orchard NWR B2E2C	Field with Cover Crop	37.7386	-89.0868	unknown	US		1	individual
SIU102863	PreservedSpecimen	2017-05-23	Toxomerus marginatus (Say, 1823)	Animalia	Arthropoda	Insecta	Diptera	Syrphidae	Syrphinae	Toxomerini	Toxomerus	marginatus		species	J. Chisausky	Geranium carolinianum	Net	Geraniaceae	Geranium	carolinianum	species	North America, United States, Illinois, Williamson	North America	United States	US	Illinois	Williamson	Crab Orchard NWR A382T	Field with Cover Crop	37.6626	-89.0428	unknown	US		1	individual
SIU102864	PreservedSpecimen	2017-05-23	Toxomerus marginatus (Say, 1823)	Animalia	Arthropoda	Insecta	Diptera	Syrphidae	Syrphinae	Toxomerini	Toxomerus	marginatus		species	J. Chisausky	Geranium carolinianum	Net	Geraniaceae	Geranium	carolinianum	species	North America, United States, Illinois, Williamson	North America	United States	US	Illinois	Williamson	Crab Orchard NWR A382T	Field with Cover Crop	37.6626	-89.0428	unknown	US		1	individual
SIU102885	PreservedSpecimen	2017-05-23	Toxomerus marginatus (Say, 1823)	Animalia	Arthropoda	Insecta	Diptera	Syrphidae	Syrphinae	Toxomerini	Toxomerus	marginatus		species	J. Chisausky	Trifolium repens	Net	Fabaceae	Trifolium	repens	species	North America, United States, Illinois, Williamson	North America	United States	US	Illinois	Williamson	Crab Orchard NWR A6W1T	Field with Cover Crop	37.7183	-89.0568	unknown	US		1	individual
SIU102895	PreservedSpecimen	2017-05-23		Animalia	Arthropoda	Insecta	Diptera	Syrphidae						family	J. Chisausky	Ranunculus abortivus	Net	Ranunculaceae	Ranunculus	abortivus	species	North America, United States, Illinois, Williamson	North America	United States	US	Illinois	Williamson	Crab Orchard NWR A6W1C	Field with Cover Crop	37.7183	-89.0568	unknown	US		1	individual
SIU102905	PreservedSpecimen	2017-05-22	Toxomerus marginatus (Say, 1823)	Animalia	Arthropoda	Insecta	Diptera	Syrphidae	Syrphinae	Toxomerini	Toxomerus	marginatus		species	J. Chisausky	Pan Trap	Pan Trap					North America, United States, Illinois, Williamson	North America	United States	US	Illinois	Williamson	Crab Orchard NWR A245TC	Field with Cover Crop	37.6575	-89.02	unknown	US		1	individual
SIU102909	PreservedSpecimen	2017-05-22	Toxomerus marginatus (Say, 1823)	Animalia	Arthropoda	Insecta	Diptera	Syrphidae	Syrphinae	Toxomerini	Toxomerus	marginatus		species	J. Chisausky	Pan Trap	Pan Trap					North America, United States, Illinois, Williamson	North America	United States	US	Illinois	Williamson	Crab Orchard NWR A23WT	Field with Cover Crop	37.6975	-89.0193	unknown	US		1	individual
SIU102915	PreservedSpecimen	2017-05-22	Toxomerus marginatus (Say, 1823)	Animalia	Arthropoda	Insecta	Diptera	Syrphidae	Syrphinae	Toxomerini	Toxomerus	marginatus		species	J. Chisausky	Pan Trap	Pan Trap					North America, United States, Illinois, Williamson	North America	United States	US	Illinois	Williamson	Crab Orchard NWR A104C	Field with Cover Crop	37.7122	-89.0116	unknown	US		1	individual
SIU102923	PreservedSpecimen	2017-05-22	Toxomerus geminatus (Say, 1823)	Animalia	Arthropoda	Insecta	Diptera	Syrphidae	Syrphinae	Toxomerini	Toxomerus	geminatus		species	J. Chisausky	Pan Trap	Pan Trap					North America, United States, Illinois, Williamson	North America	United States	US	Illinois	Williamson	Crab Orchard NWR A104C	Field with Cover Crop	37.7122	-89.0116	unknown	US		1	individual
SIU102935	PreservedSpecimen	2017-05-22	Toxomerus marginatus (Say, 1823)	Animalia	Arthropoda	Insecta	Diptera	Syrphidae	Syrphinae	Toxomerini	Toxomerus	marginatus		species	J. Chisausky	Pan Trap	Pan Trap					North America, United States, Illinois, Williamson	North America	United States	US	Illinois	Williamson	Crab Orchard NWR A104C	Field with Cover Crop	37.7122	-89.0116	unknown	US		1	individual
SIU102937	PreservedSpecimen	2017-05-22	Toxomerus marginatus (Say, 1823)	Animalia	Arthropoda	Insecta	Diptera	Syrphidae	Syrphinae	Toxomerini	Toxomerus	marginatus		species	J. Chisausky	Pan Trap	Pan Trap					North America, United States, Illinois, Williamson	North America	United States	US	Illinois	Williamson	Crab Orchard NWR A134C	Field with Cover Crop	37.7086	-88.9891	unknown	US		1	individual
SIU102953	PreservedSpecimen	2017-05-22	Toxomerus marginatus (Say, 1823)	Animalia	Arthropoda	Insecta	Diptera	Syrphidae	Syrphinae	Toxomerini	Toxomerus	marginatus		species	J. Chisausky	Pan Trap	Pan Trap					North America, United States, Illinois, Williamson	North America	United States	US	Illinois	Williamson	Crab Orchard NWR A134C	Field with Cover Crop	37.7086	-88.9891	unknown	US		1	individual
SIU102959	PreservedSpecimen	2017-05-22	Toxomerus marginatus (Say, 1823)	Animalia	Arthropoda	Insecta	Diptera	Syrphidae	Syrphinae	Toxomerini	Toxomerus	marginatus		species	J. Chisausky	Pan Trap	Pan Trap					North America, United States, Illinois, Williamson	North America	United States	US	Illinois	Williamson	Crab Orchard NWR A132C	Field with Cover Crop	37.711	-88.9927	unknown	US		1	individual
SIU102971	PreservedSpecimen	2017-05-22		Animalia	Arthropoda	Insecta	Diptera	Syrphidae						family	J. Chisausky	Pan Trap	Pan Trap					North America, United States, Illinois, Williamson	North America	United States	US	Illinois	Williamson	Crab Orchard NWR A111T	Field with Cover Crop	37.7238	-89.0007	unknown	US		1	individual
SIU102973	PreservedSpecimen	2017-05-22	Toxomerus marginatus (Say, 1823)	Animalia	Arthropoda	Insecta	Diptera	Syrphidae	Syrphinae	Toxomerini	Toxomerus	marginatus		species	J. Chisausky	Pan Trap	Pan Trap					North America, United States, Illinois, Williamson	North America	United States	US	Illinois	Williamson	Crab Orchard NWR A23WC	Field with Cover Crop	37.6975	-89.0193	unknown	US		1	individual
SIU102974	PreservedSpecimen	2017-05-22	Toxomerus marginatus (Say, 1823)	Animalia	Arthropoda	Insecta	Diptera	Syrphidae	Syrphinae	Toxomerini	Toxomerus	marginatus		species	J. Chisausky	Pan Trap	Pan Trap					North America, United States, Illinois, Williamson	North America	United States	US	Illinois	Williamson	Crab Orchard NWR A23WC	Field with Cover Crop	37.6975	-89.0193	unknown	US		1	individual
SIU102975	PreservedSpecimen	2017-05-22	Toxomerus marginatus (Say, 1823)	Animalia	Arthropoda	Insecta	Diptera	Syrphidae	Syrphinae	Toxomerini	Toxomerus	marginatus		species	J. Chisausky	Pan Trap	Pan Trap					North America, United States, Illinois, Williamson	North America	United States	US	Illinois	Williamson	Crab Orchard NWR A23WC	Field with Cover Crop	37.6975	-89.0193	unknown	US		1	individual
SIU102976	PreservedSpecimen	2017-05-22	Toxomerus marginatus (Say, 1823)	Animalia	Arthropoda	Insecta	Diptera	Syrphidae	Syrphinae	Toxomerini	Toxomerus	marginatus		species	J. Chisausky	Pan Trap	Pan Trap					North America, United States, Illinois, Williamson	North America	United States	US	Illinois	Williamson	Crab Orchard NWR A23WC	Field with Cover Crop	37.6975	-89.0193	unknown	US		1	individual
SIU103001	PreservedSpecimen	2017-05-22	Toxomerus marginatus (Say, 1823)	Animalia	Arthropoda	Insecta	Diptera	Syrphidae	Syrphinae	Toxomerini	Toxomerus	marginatus		species	J. Chisausky	Pan Trap	Pan Trap					North America, United States, Illinois, Williamson	North America	United States	US	Illinois	Williamson	Crab Orchard NWR A132T	Field with Cover Crop	37.711	-88.9927	unknown	US		1	individual
SIU103011	PreservedSpecimen	2017-05-22	Toxomerus marginatus (Say, 1823)	Animalia	Arthropoda	Insecta	Diptera	Syrphidae	Syrphinae	Toxomerini	Toxomerus	marginatus		species	J. Chisausky	Pan Trap	Pan Trap					North America, United States, Illinois, Williamson	North America	United States	US	Illinois	Williamson	Crab Orchard NWR A104T	Field with Cover Crop	37.7122	-89.0116	unknown	US		1	individual
SIU103012	PreservedSpecimen	2017-05-22	Toxomerus marginatus (Say, 1823)	Animalia	Arthropoda	Insecta	Diptera	Syrphidae	Syrphinae	Toxomerini	Toxomerus	marginatus		species	J. Chisausky	Pan Trap	Pan Trap					North America, United States, Illinois, Williamson	North America	United States	US	Illinois	Williamson	Crab Orchard NWR A104T	Field with Cover Crop	37.7122	-89.0116	unknown	US		1	individual
SIU103022	PreservedSpecimen	2017-05-22	Toxomerus marginatus (Say, 1823)	Animalia	Arthropoda	Insecta	Diptera	Syrphidae	Syrphinae	Toxomerini	Toxomerus	marginatus		species	J. Chisausky	Pan Trap	Pan Trap					North America, United States, Illinois, Williamson	North America	United States	US	Illinois	Williamson	Crab Orchard NWR A104T	Field with Cover Crop	37.7122	-89.0116	unknown	US		1	individual
SIU103023	PreservedSpecimen	2017-05-22	Toxomerus marginatus (Say, 1823)	Animalia	Arthropoda	Insecta	Diptera	Syrphidae	Syrphinae	Toxomerini	Toxomerus	marginatus		species	J. Chisausky	Pan Trap	Pan Trap					North America, United States, Illinois, Williamson	North America	United States	US	Illinois	Williamson	Crab Orchard NWR A104T	Field with Cover Crop	37.7122	-89.0116	unknown	US		1	individual
SIU103027	PreservedSpecimen	2017-05-22	Toxomerus marginatus (Say, 1823)	Animalia	Arthropoda	Insecta	Diptera	Syrphidae	Syrphinae	Toxomerini	Toxomerus	marginatus		species	J. Chisausky	Pan Trap	Pan Trap					North America, United States, Illinois, Williamson	North America	United States	US	Illinois	Williamson	Crab Orchard NWR A104T	Field with Cover Crop	37.7122	-89.0116	unknown	US		1	individual
SIU103029	PreservedSpecimen	2017-05-22	Toxomerus marginatus (Say, 1823)	Animalia	Arthropoda	Insecta	Diptera	Syrphidae	Syrphinae	Toxomerini	Toxomerus	marginatus		species	J. Chisausky	Pan Trap	Pan Trap					North America, United States, Illinois, Williamson	North America	United States	US	Illinois	Williamson	Crab Orchard NWR A104T	Field with Cover Crop	37.7122	-89.0116	unknown	US		1	individual
SIU103030	PreservedSpecimen	2017-05-22	Toxomerus marginatus (Say, 1823)	Animalia	Arthropoda	Insecta	Diptera	Syrphidae	Syrphinae	Toxomerini	Toxomerus	marginatus		species	J. Chisausky	Pan Trap	Pan Trap					North America, United States, Illinois, Williamson	North America	United States	US	Illinois	Williamson	Crab Orchard NWR A104T	Field with Cover Crop	37.7122	-89.0116	unknown	US		1	individual
SIU103044	PreservedSpecimen	2017-05-23	Helophilus fasciatus (Walker, 1849)	Animalia	Arthropoda	Insecta	Diptera	Syrphidae	Eristalinae	Eristalini	Helophilus	fasciatus		species	J. Chisausky	Erigeron sp	Net	Asteraceae	Erigeron	sp	genus	North America, United States, Illinois, Williamson	North America	United States	US	Illinois	Williamson	Crab Orchard NWR A613T	Field with Cover Crop	37.7292	-89.043	unknown	US		1	individual
SIU103046	PreservedSpecimen	2017-05-23	Toxomerus marginatus (Say, 1823)	Animalia	Arthropoda	Insecta	Diptera	Syrphidae	Syrphinae	Toxomerini	Toxomerus	marginatus		species	J. Chisausky	Erigeron sp	Net	Asteraceae	Erigeron	sp	genus	North America, United States, Illinois, Williamson	North America	United States	US	Illinois	Williamson	Crab Orchard NWR A613T	Field with Cover Crop	37.7292	-89.043	unknown	US		1	individual
SIU103069	PreservedSpecimen	2017-05-23	Toxomerus marginatus (Say, 1823)	Animalia	Arthropoda	Insecta	Diptera	Syrphidae	Syrphinae	Toxomerini	Toxomerus	marginatus		species	J. Chisausky	No Floral Association	Net					North America, United States, Illinois, Williamson	North America	United States	US	Illinois	Williamson	Crab Orchard NWR B2E2C	Field with Cover Crop	37.7386	-89.0868	unknown	US		1	individual
SIU103070	PreservedSpecimen	2017-05-23		Animalia	Arthropoda	Insecta	Diptera	Syrphidae						family	J. Chisausky	No Floral Association	Net					North America, United States, Illinois, Williamson	North America	United States	US	Illinois	Williamson	Crab Orchard NWR B2E2C	Field with Cover Crop	37.7386	-89.0868	unknown	US		1	individual
SIU103071	PreservedSpecimen	2017-05-23	Toxomerus marginatus (Say, 1823)	Animalia	Arthropoda	Insecta	Diptera	Syrphidae	Syrphinae	Toxomerini	Toxomerus	marginatus		species	J. Chisausky	No Floral Association	Net					North America, United States, Illinois, Williamson	North America	United States	US	Illinois	Williamson	Crab Orchard NWR B2E2C	Field with Cover Crop	37.7386	-89.0868	unknown	US		1	individual
SIU103073	PreservedSpecimen	2017-05-23	Toxomerus marginatus (Say, 1823)	Animalia	Arthropoda	Insecta	Diptera	Syrphidae	Syrphinae	Toxomerini	Toxomerus	marginatus		species	J. Chisausky	No Floral Association	Net					North America, United States, Illinois, Williamson	North America	United States	US	Illinois	Williamson	Crab Orchard NWR B2E2C	Field with Cover Crop	37.7386	-89.0868	unknown	US		1	individual
SIU103076	PreservedSpecimen	2017-05-23	Toxomerus marginatus (Say, 1823)	Animalia	Arthropoda	Insecta	Diptera	Syrphidae	Syrphinae	Toxomerini	Toxomerus	marginatus		species	J. Chisausky	No Floral Association	Net					North America, United States, Illinois, Williamson	North America	United States	US	Illinois	Williamson	Crab Orchard NWR B2E2C	Field with Cover Crop	37.7386	-89.0868	unknown	US		1	individual
SIU103077	PreservedSpecimen	2017-05-23	Toxomerus marginatus (Say, 1823)	Animalia	Arthropoda	Insecta	Diptera	Syrphidae	Syrphinae	Toxomerini	Toxomerus	marginatus		species	J. Chisausky	No Floral Association	Net					North America, United States, Illinois, Williamson	North America	United States	US	Illinois	Williamson	Crab Orchard NWR B2E2C	Field with Cover Crop	37.7386	-89.0868	unknown	US		1	individual
SIU103078	PreservedSpecimen	2017-05-23	Eristalis transversa (Wiedemann, 1830)	Animalia	Arthropoda	Insecta	Diptera	Syrphidae	Eristalinae	Eristalini	Eristalis	transversa		species	J. Chisausky	Senecio glabellus	Net	Asteraceae	Senecio	glabellus	species	North America, United States, Illinois, Williamson	North America	United States	US	Illinois	Williamson	Crab Orchard NWR B2E2C	Field with Cover Crop	37.7386	-89.0868	unknown	US		1	individual
SIU103080	PreservedSpecimen	2017-05-22	Toxomerus marginatus (Say, 1823)	Animalia	Arthropoda	Insecta	Diptera	Syrphidae	Syrphinae	Toxomerini	Toxomerus	marginatus		species	J. Chisausky	Krigia sp	Net	Asteraceae	Krigia	sp	genus	North America, United States, Illinois, Williamson	North America	United States	US	Illinois	Williamson	Crab Orchard NWR A23WC	Field with Cover Crop	37.6975	-89.0193	unknown	US		1	individual
SIU103081	PreservedSpecimen	2017-05-22	Toxomerus marginatus (Say, 1823)	Animalia	Arthropoda	Insecta	Diptera	Syrphidae	Syrphinae	Toxomerini	Toxomerus	marginatus		species	J. Chisausky	Krigia sp	Net	Asteraceae	Krigia	sp	genus	North America, United States, Illinois, Williamson	North America	United States	US	Illinois	Williamson	Crab Orchard NWR A23WC	Field with Cover Crop	37.6975	-89.0193	unknown	US		1	individual
SIU103083	PreservedSpecimen	2017-05-22		Animalia	Arthropoda	Insecta	Diptera	Syrphidae						family	J. Chisausky	Krigia sp	Net	Asteraceae	Krigia	sp	genus	North America, United States, Illinois, Williamson	North America	United States	US	Illinois	Williamson	Crab Orchard NWR A23WC	Field with Cover Crop	37.6975	-89.0193	unknown	US		1	individual
SIU103084	PreservedSpecimen	2017-05-22	Toxomerus marginatus (Say, 1823)	Animalia	Arthropoda	Insecta	Diptera	Syrphidae	Syrphinae	Toxomerini	Toxomerus	marginatus		species	J. Chisausky	Oxalis stricta	Net	Oxalidaceae	Oxalis	stricta	species	North America, United States, Illinois, Williamson	North America	United States	US	Illinois	Williamson	Crab Orchard NWR A23WC	Field with Cover Crop	37.6975	-89.0193	unknown	US		1	individual
SIU103090	PreservedSpecimen	2017-05-22	Toxomerus marginatus (Say, 1823)	Animalia	Arthropoda	Insecta	Diptera	Syrphidae	Syrphinae	Toxomerini	Toxomerus	marginatus		species	J. Chisausky	Senecio glabellus	Net	Asteraceae	Senecio	glabellus	species	North America, United States, Illinois, Williamson	North America	United States	US	Illinois	Williamson	Crab Orchard NWR A23WC	Field with Cover Crop	37.6975	-89.0193	unknown	US		1	individual
SIU103098	PreservedSpecimen	2017-05-22	Toxomerus marginatus (Say, 1823)	Animalia	Arthropoda	Insecta	Diptera	Syrphidae	Syrphinae	Toxomerini	Toxomerus	marginatus		species	J. Chisausky	Senecio glabellus	Net	Asteraceae	Senecio	glabellus	species	North America, United States, Illinois, Williamson	North America	United States	US	Illinois	Williamson	Crab Orchard NWR A23WT	Field with Cover Crop	37.6975	-89.0193	unknown	US		1	individual
SIU103099	PreservedSpecimen	2017-05-22	Toxomerus marginatus (Say, 1823)	Animalia	Arthropoda	Insecta	Diptera	Syrphidae	Syrphinae	Toxomerini	Toxomerus	marginatus		species	J. Chisausky	Medicago lupulina	Net	Fabaceae	Medicago	lupulina	species	North America, United States, Illinois, Williamson	North America	United States	US	Illinois	Williamson	Crab Orchard NWR A23WT	Field with Cover Crop	37.6975	-89.0193	unknown	US		1	individual
SIU103101	PreservedSpecimen	2017-05-22	Toxomerus marginatus (Say, 1823)	Animalia	Arthropoda	Insecta	Diptera	Syrphidae	Syrphinae	Toxomerini	Toxomerus	marginatus		species	J. Chisausky	Erigeron philadelphicus	Net	Asteraceae	Erigeron	philadelphicus	species	North America, United States, Illinois, Williamson	North America	United States	US	Illinois	Williamson	Crab Orchard NWR A23WT	Field with Cover Crop	37.6975	-89.0193	unknown	US		1	individual
SIU103115	PreservedSpecimen	2017-05-22	Toxomerus marginatus (Say, 1823)	Animalia	Arthropoda	Insecta	Diptera	Syrphidae	Syrphinae	Toxomerini	Toxomerus	marginatus		species	J. Chisausky	Pan Trap	Pan Trap					North America, United States, Illinois, Williamson	North America	United States	US	Illinois	Williamson	Crab Orchard NWR A131T	Field with Cover Crop	37.7103	-88.9943	unknown	US		1	individual
SIU103117	PreservedSpecimen	2017-05-22		Animalia	Arthropoda	Insecta	Diptera	Syrphidae						family	J. Chisausky	Pan Trap	Pan Trap					North America, United States, Illinois, Williamson	North America	United States	US	Illinois	Williamson	Crab Orchard NWR A131T	Field with Cover Crop	37.7103	-88.9943	unknown	US		1	individual
SIU103125	PreservedSpecimen	2017-05-22		Animalia	Arthropoda	Insecta	Diptera	Syrphidae						family	J. Chisausky	Pan Trap	Pan Trap					North America, United States, Illinois, Williamson	North America	United States	US	Illinois	Williamson	Crab Orchard NWR A131T	Field with Cover Crop	37.7103	-88.9943	unknown	US		1	individual
SIU103127	PreservedSpecimen	2017-05-22	Toxomerus marginatus (Say, 1823)	Animalia	Arthropoda	Insecta	Diptera	Syrphidae	Syrphinae	Toxomerini	Toxomerus	marginatus		species	J. Chisausky	Pan Trap	Pan Trap					North America, United States, Illinois, Williamson	North America	United States	US	Illinois	Williamson	Crab Orchard NWR A131T	Field with Cover Crop	37.7103	-88.9943	unknown	US		1	individual
SIU103157	PreservedSpecimen	2017-06-19	Toxomerus marginatus (Say, 1823)	Animalia	Arthropoda	Insecta	Diptera	Syrphidae	Syrphinae	Toxomerini	Toxomerus	marginatus		species	J. Chisausky	Pan Trap	Pan Trap					North America, United States, Illinois, Williamson	North America	United States	US	Illinois	Williamson	Crab Orchard NWR B141T	Field with Cover Crop	37.7092	-89.094	unknown	US		1	individual
SIU103166	PreservedSpecimen	2017-06-19	Toxomerus marginatus (Say, 1823)	Animalia	Arthropoda	Insecta	Diptera	Syrphidae	Syrphinae	Toxomerini	Toxomerus	marginatus		species	J. Chisausky	Pan Trap	Pan Trap					North America, United States, Illinois, Williamson	North America	United States	US	Illinois	Williamson	Crab Orchard NWR B141T	Field with Cover Crop	37.7092	-89.094	unknown	US		1	individual
SIU103194	PreservedSpecimen	2017-06-19	Toxomerus marginatus (Say, 1823)	Animalia	Arthropoda	Insecta	Diptera	Syrphidae	Syrphinae	Toxomerini	Toxomerus	marginatus		species	J. Chisausky	Pan Trap	Pan Trap					North America, United States, Illinois, Williamson	North America	United States	US	Illinois	Williamson	Crab Orchard NWR B141C	Field with Cover Crop	37.7092	-89.094	unknown	US		1	individual
SIU103211	PreservedSpecimen	2017-05-22	Toxomerus marginatus (Say, 1823)	Animalia	Arthropoda	Insecta	Diptera	Syrphidae	Syrphinae	Toxomerini	Toxomerus	marginatus		species	J. Chisausky	No Floral Association	Net					North America, United States, Illinois, Williamson	North America	United States	US	Illinois	Williamson	Crab Orchard NWR A132T	Field with Cover Crop	37.711	-88.9927	unknown	US		1	individual
SIU103212	PreservedSpecimen	2017-05-22	Toxomerus marginatus (Say, 1823)	Animalia	Arthropoda	Insecta	Diptera	Syrphidae	Syrphinae	Toxomerini	Toxomerus	marginatus		species	J. Chisausky	No Floral Association	Net					North America, United States, Illinois, Williamson	North America	United States	US	Illinois	Williamson	Crab Orchard NWR A132T	Field with Cover Crop	37.711	-88.9927	unknown	US		1	individual
SIU103237	PreservedSpecimen	2017-05-22	Toxomerus marginatus (Say, 1823)	Animalia	Arthropoda	Insecta	Diptera	Syrphidae	Syrphinae	Toxomerini	Toxomerus	marginatus		species	J. Chisausky	No Floral Association	Net					North America, United States, Illinois, Williamson	North America	United States	US	Illinois	Williamson	Crab Orchard NWR A132C	Field with Cover Crop	37.711	-88.9927	unknown	US		1	individual
SIU103239	PreservedSpecimen	2017-05-22	Toxomerus marginatus (Say, 1823)	Animalia	Arthropoda	Insecta	Diptera	Syrphidae	Syrphinae	Toxomerini	Toxomerus	marginatus		species	J. Chisausky	Senecio glabellus	Net	Asteraceae	Senecio	glabellus	species	North America, United States, Illinois, Williamson	North America	United States	US	Illinois	Williamson	Crab Orchard NWR A132C	Field with Cover Crop	37.711	-88.9927	unknown	US		1	individual
SIU103249	PreservedSpecimen	2017-05-22	Toxomerus marginatus (Say, 1823)	Animalia	Arthropoda	Insecta	Diptera	Syrphidae	Syrphinae	Toxomerini	Toxomerus	marginatus		species	J. Chisausky	Vicia villosa	Net	Fabaceae	Vicia	villosa	species	North America, United States, Illinois, Williamson	North America	United States	US	Illinois	Williamson	Crab Orchard NWR A131T	Field with Cover Crop	37.7103	-88.9943	unknown	US		1	individual
SIU103264	PreservedSpecimen	2017-06-22	Toxomerus marginatus (Say, 1823)	Animalia	Arthropoda	Insecta	Diptera	Syrphidae	Syrphinae	Toxomerini	Toxomerus	marginatus		species	J. Chisausky	Oxalis stricta	Net	Oxalidaceae	Oxalis	stricta	species	North America, United States, Illinois, Williamson	North America	United States	US	Illinois	Williamson	Crab Orchard NWR B2E2C	Field with Cover Crop	37.7386	-89.0868	unknown	US		1	individual
SIU103304	PreservedSpecimen	2017-06-22	Toxomerus marginatus (Say, 1823)	Animalia	Arthropoda	Insecta	Diptera	Syrphidae	Syrphinae	Toxomerini	Toxomerus	marginatus		species	J. Chisausky	Oxalis stricta	Net	Oxalidaceae	Oxalis	stricta	species	North America, United States, Illinois, Williamson	North America	United States	US	Illinois	Williamson	Crab Orchard NWR B2W5C	Field with Cover Crop	37.7367	-89.0972	unknown	US		1	individual
SIU103389	PreservedSpecimen	2017-06-13	Toxomerus marginatus (Say, 1823)	Animalia	Arthropoda	Insecta	Diptera	Syrphidae	Syrphinae	Toxomerini	Toxomerus	marginatus		species	J. Chisausky	Trifolium repens	Net	Fabaceae	Trifolium	repens	species	North America, United States, Illinois, Williamson	North America	United States	US	Illinois	Williamson	Crab Orchard NWR A131C	Field with Cover Crop	37.7103	-89.0743	unknown	US		1	individual
SIU103390	PreservedSpecimen	2017-06-13	Toxomerus marginatus (Say, 1823)	Animalia	Arthropoda	Insecta	Diptera	Syrphidae	Syrphinae	Toxomerini	Toxomerus	marginatus		species	J. Chisausky	Trifolium repens	Net	Fabaceae	Trifolium	repens	species	North America, United States, Illinois, Williamson	North America	United States	US	Illinois	Williamson	Crab Orchard NWR A131C	Field with Cover Crop	37.7103	-89.0743	unknown	US		1	individual
SIU103391	PreservedSpecimen	2017-06-13	Toxomerus marginatus (Say, 1823)	Animalia	Arthropoda	Insecta	Diptera	Syrphidae	Syrphinae	Toxomerini	Toxomerus	marginatus		species	J. Chisausky	Trifolium repens	Net	Fabaceae	Trifolium	repens	species	North America, United States, Illinois, Williamson	North America	United States	US	Illinois	Williamson	Crab Orchard NWR A131C	Field with Cover Crop	37.7103	-89.0743	unknown	US		1	individual
SIU103419	PreservedSpecimen	2017-06-13	Toxomerus marginatus (Say, 1823)	Animalia	Arthropoda	Insecta	Diptera	Syrphidae	Syrphinae	Toxomerini	Toxomerus	marginatus		species	J. Chisausky	Alisma subcordatum	Net	Alismataceae	Alisma	subcordatum	species	North America, United States, Illinois, Williamson	North America	United States	US	Illinois	Williamson	Crab Orchard NWR A132C	Field with Cover Crop	37.711	-88.9927	unknown	US		1	individual
SIU103467	PreservedSpecimen	2017-06-12	Toxomerus marginatus (Say, 1823)	Animalia	Arthropoda	Insecta	Diptera	Syrphidae	Syrphinae	Toxomerini	Toxomerus	marginatus		species	J. Chisausky	Pan Trap	Pan Trap					North America, United States, Illinois, Williamson	North America	United States	US	Illinois	Williamson	Crab Orchard NWR A613C	Field with Cover Crop	37.7292	-89.043	unknown	US		1	individual
SIU103488	PreservedSpecimen	2017-06-12	Toxomerus marginatus (Say, 1823)	Animalia	Arthropoda	Insecta	Diptera	Syrphidae	Syrphinae	Toxomerini	Toxomerus	marginatus		species	J. Chisausky	Pan Trap	Pan Trap					North America, United States, Illinois, Williamson	North America	United States	US	Illinois	Williamson	Crab Orchard NWR A613C	Field with Cover Crop	37.7292	-89.043	unknown	US		1	individual
SIU103489	PreservedSpecimen	2017-06-12	Toxomerus marginatus (Say, 1823)	Animalia	Arthropoda	Insecta	Diptera	Syrphidae	Syrphinae	Toxomerini	Toxomerus	marginatus		species	J. Chisausky	Pan Trap	Pan Trap					North America, United States, Illinois, Williamson	North America	United States	US	Illinois	Williamson	Crab Orchard NWR A613C	Field with Cover Crop	37.7292	-89.043	unknown	US		1	individual
SIU103494	PreservedSpecimen	2017-06-12	Toxomerus sp (Macquart, 1855)	Animalia	Arthropoda	Insecta	Diptera	Syrphidae	Syrphinae	Toxomerini	Toxomerus	sp		genus	J. Chisausky	Pan Trap	Pan Trap					North America, United States, Illinois, Williamson	North America	United States	US	Illinois	Williamson	Crab Orchard NWR A344C	Field with Cover Crop	37.6829	-89.0603	unknown	US		1	individual
SIU103520	PreservedSpecimen	2017-06-12	Toxomerus marginatus (Say, 1823)	Animalia	Arthropoda	Insecta	Diptera	Syrphidae	Syrphinae	Toxomerini	Toxomerus	marginatus		species	J. Chisausky	Pan Trap	Pan Trap					North America, United States, Illinois, Williamson	North America	United States	US	Illinois	Williamson	Crab Orchard NWR A344C	Field with Cover Crop	37.6829	-89.0603	unknown	US		1	individual
SIU103522	PreservedSpecimen	2017-06-12	Toxomerus marginatus (Say, 1823)	Animalia	Arthropoda	Insecta	Diptera	Syrphidae	Syrphinae	Toxomerini	Toxomerus	marginatus		species	J. Chisausky	Pan Trap	Pan Trap					North America, United States, Illinois, Williamson	North America	United States	US	Illinois	Williamson	Crab Orchard NWR A344C	Field with Cover Crop	37.6829	-89.0603	unknown	US		1	individual
SIU103537	PreservedSpecimen	2017-06-12	Toxomerus marginatus (Say, 1823)	Animalia	Arthropoda	Insecta	Diptera	Syrphidae	Syrphinae	Toxomerini	Toxomerus	marginatus		species	J. Chisausky	Pan Trap	Pan Trap					North America, United States, Illinois, Williamson	North America	United States	US	Illinois	Williamson	Crab Orchard NWR A6W1T	Field with Cover Crop	37.7183	-89.0568	unknown	US		1	individual
SIU103538	PreservedSpecimen	2017-06-12	Toxomerus marginatus (Say, 1823)	Animalia	Arthropoda	Insecta	Diptera	Syrphidae	Syrphinae	Toxomerini	Toxomerus	marginatus		species	J. Chisausky	Pan Trap	Pan Trap					North America, United States, Illinois, Williamson	North America	United States	US	Illinois	Williamson	Crab Orchard NWR A6W1T	Field with Cover Crop	37.7183	-89.0568	unknown	US		1	individual
SIU103539	PreservedSpecimen	2017-06-12	Toxomerus marginatus (Say, 1823)	Animalia	Arthropoda	Insecta	Diptera	Syrphidae	Syrphinae	Toxomerini	Toxomerus	marginatus		species	J. Chisausky	Pan Trap	Pan Trap					North America, United States, Illinois, Williamson	North America	United States	US	Illinois	Williamson	Crab Orchard NWR A6W1T	Field with Cover Crop	37.7183	-89.0568	unknown	US		1	individual
SIU103543	PreservedSpecimen	2017-06-12	Toxomerus marginatus (Say, 1823)	Animalia	Arthropoda	Insecta	Diptera	Syrphidae	Syrphinae	Toxomerini	Toxomerus	marginatus		species	J. Chisausky	Pan Trap	Pan Trap					North America, United States, Illinois, Williamson	North America	United States	US	Illinois	Williamson	Crab Orchard NWR A6W1T	Field with Cover Crop	37.7183	-89.0568	unknown	US		1	individual
SIU103547	PreservedSpecimen	2017-06-12	Toxomerus marginatus (Say, 1823)	Animalia	Arthropoda	Insecta	Diptera	Syrphidae	Syrphinae	Toxomerini	Toxomerus	marginatus		species	J. Chisausky	Pan Trap	Pan Trap					North America, United States, Illinois, Williamson	North America	United States	US	Illinois	Williamson	Crab Orchard NWR A6W1T	Field with Cover Crop	37.7183	-89.0568	unknown	US		1	individual
SIU103591	PreservedSpecimen	2017-06-12	Toxomerus marginatus (Say, 1823)	Animalia	Arthropoda	Insecta	Diptera	Syrphidae	Syrphinae	Toxomerini	Toxomerus	marginatus		species	J. Chisausky	Pan Trap	Pan Trap					North America, United States, Illinois, Williamson	North America	United States	US	Illinois	Williamson	Crab Orchard NWR A329T	Field with Cover Crop	37.6936	-89.0879	unknown	US		1	individual
SIU103593	PreservedSpecimen	2017-06-12	Toxomerus marginatus (Say, 1823)	Animalia	Arthropoda	Insecta	Diptera	Syrphidae	Syrphinae	Toxomerini	Toxomerus	marginatus		species	J. Chisausky	Pan Trap	Pan Trap					North America, United States, Illinois, Williamson	North America	United States	US	Illinois	Williamson	Crab Orchard NWR A382C	Field with Cover Crop	37.6626	-89.0428	unknown	US		1	individual
SIU103595	PreservedSpecimen	2017-06-12	Toxomerus marginatus (Say, 1823)	Animalia	Arthropoda	Insecta	Diptera	Syrphidae	Syrphinae	Toxomerini	Toxomerus	marginatus		species	J. Chisausky	Pan Trap	Pan Trap					North America, United States, Illinois, Williamson	North America	United States	US	Illinois	Williamson	Crab Orchard NWR A382C	Field with Cover Crop	37.6626	-89.0428	unknown	US		1	individual
SIU103963	PreservedSpecimen	2017-07-04	Toxomerus politus (Say, 1823)	Animalia	Arthropoda	Insecta	Diptera	Syrphidae	Syrphinae	Toxomerini	Toxomerus	politus		species	J. Chisausky	No Floral Association	Net					North America, United States, Illinois, Williamson	North America	United States	US	Illinois	Williamson	Crab Orchard NWR A615T	Field with Cover Crop	37.7244	-89.043	unknown	US		1	individual
SIU104024	PreservedSpecimen	2017-05-22	Toxomerus marginatus (Say, 1823)	Animalia	Arthropoda	Insecta	Diptera	Syrphidae	Syrphinae	Toxomerini	Toxomerus	marginatus		species	J. Chisausky	Senecio glabellus	Net	Asteraceae	Senecio	glabellus	species	North America, United States, Illinois, Williamson	North America	United States	US	Illinois	Williamson	Crab Orchard NWR A111C	Field with Cover Crop	37.7238	-89.0007	unknown	US		1	individual
SIU104033	PreservedSpecimen	2017-05-22		Animalia	Arthropoda	Insecta	Diptera	Syrphidae						family	J. Chisausky	Erigeron sp	Net	Asteraceae	Erigeron	sp	genus	North America, United States, Illinois, Williamson	North America	United States	US	Illinois	Williamson	Crab Orchard NWR A111C	Field with Cover Crop	37.7238	-89.0007	unknown	US		1	individual
SIU104115	PreservedSpecimen	2017-07-04	Toxomerus geminatus (Say, 1823)	Animalia	Arthropoda	Insecta	Diptera	Syrphidae	Syrphinae	Toxomerini	Toxomerus	geminatus		species	J. Chisausky	Pan Trap	Pan Trap					North America, United States, Illinois, Williamson	North America	United States	US	Illinois	Williamson	Crab Orchard NWR A615T	Field with Cover Crop	37.7244	-89.043	unknown	US		1	individual
SIU104323	PreservedSpecimen	2017-07-03	Sphaerophoria sp (Linnaeus, 1758)	Animalia	Arthropoda	Insecta	Diptera	Syrphidae	Syrphinae	Syrphini	Sphaerophoria	sp		genus	J. Chisausky	No Floral Association	Net					North America, United States, Illinois, Williamson	North America	United States	US	Illinois	Williamson	Crab Orchard NWR A131T	Field with Cover Crop	37.7103	-88.9943	unknown	US		1	individual
SIU104331	PreservedSpecimen	2017-07-03	Toxomerus boscii (Macquart, 1842)	Animalia	Arthropoda	Insecta	Diptera	Syrphidae	Syrphinae	Toxomerini	Toxomerus	boscii		species	J. Chisausky	Oxalis stricta	Net	Oxalidaceae	Oxalis	stricta	species	North America, United States, Illinois, Williamson	North America	United States	US	Illinois	Williamson	Crab Orchard NWR A131T	Field with Cover Crop	37.7103	-88.9943	unknown	US		1	individual
SIU104349	PreservedSpecimen	2017-06-13		Animalia	Arthropoda	Insecta	Diptera	Syrphidae						family		Pan Trap	Pan Trap					North America, United States, Illinois, Williamson	North America	United States	US	Illinois	Williamson	Crab Orchard NWR A132T	Field with Cover Crop	37.711	-88.9927	unknown	US		1	individual
SIU104385	PreservedSpecimen	2017-06-13	Toxomerus marginatus (Say, 1823)	Animalia	Arthropoda	Insecta	Diptera	Syrphidae	Syrphinae	Toxomerini	Toxomerus	marginatus		species	J. Chisausky	Pan Trap	Pan Trap					North America, United States, Illinois, Williamson	North America	United States	US	Illinois	Williamson	Crab Orchard NWR A131C	Field with Cover Crop	37.7103	-89.0743	unknown	US		1	individual
SIU104403	PreservedSpecimen	2017-06-12	Toxomerus marginatus (Say, 1823)	Animalia	Arthropoda	Insecta	Diptera	Syrphidae	Syrphinae	Toxomerini	Toxomerus	marginatus		species	J. Chisausky	Pan Trap	Pan Trap					North America, United States, Illinois, Williamson	North America	United States	US	Illinois	Williamson	Crab Orchard NWR A344T	Field with Cover Crop	37.6829	-89.0603	unknown	US		1	individual
SIU104446	PreservedSpecimen	2017-06-13	Toxomerus marginatus (Say, 1823)	Animalia	Arthropoda	Insecta	Diptera	Syrphidae	Syrphinae	Toxomerini	Toxomerus	marginatus		species	J. Chisausky	Pan Trap	Pan Trap					North America, United States, Illinois, Williamson	North America	United States	US	Illinois	Williamson	Crab Orchard NWR A134C	Field with Cover Crop	37.7086	-88.9891	unknown	US		1	individual
SIU104503	PreservedSpecimen	2017-06-12	Toxomerus marginatus (Say, 1823)	Animalia	Arthropoda	Insecta	Diptera	Syrphidae	Syrphinae	Toxomerini	Toxomerus	marginatus		species	J. Chisausky	Pan Trap	Pan Trap					North America, United States, Illinois, Williamson	North America	United States	US	Illinois	Williamson	Crab Orchard NWR A329C	Field with Cover Crop	37.6936	-89.0879	unknown	US		1	individual
SIU104504	PreservedSpecimen	2017-06-12	Toxomerus marginatus (Say, 1823)	Animalia	Arthropoda	Insecta	Diptera	Syrphidae	Syrphinae	Toxomerini	Toxomerus	marginatus		species	J. Chisausky	Pan Trap	Pan Trap					North America, United States, Illinois, Williamson	North America	United States	US	Illinois	Williamson	Crab Orchard NWR A329C	Field with Cover Crop	37.6936	-89.0879	unknown	US		1	individual
SIU104519	PreservedSpecimen	2017-06-13	Toxomerus marginatus (Say, 1823)	Animalia	Arthropoda	Insecta	Diptera	Syrphidae	Syrphinae	Toxomerini	Toxomerus	marginatus		species	J. Chisausky	Pan Trap	Pan Trap					North America, United States, Illinois, Williamson	North America	United States	US	Illinois	Williamson	Crab Orchard NWR A131T	Field with Cover Crop	37.7103	-88.9943	unknown	US		1	individual
SIU104560	PreservedSpecimen	2017-06-12	Toxomerus marginatus (Say, 1823)	Animalia	Arthropoda	Insecta	Diptera	Syrphidae	Syrphinae	Toxomerini	Toxomerus	marginatus		species	J. Chisausky	Pan Trap	Pan Trap					North America, United States, Illinois, Williamson	North America	United States	US	Illinois	Williamson	Crab Orchard NWR A6W1C	Field with Cover Crop	37.7183	-89.0568	unknown	US		1	individual
SIU104561	PreservedSpecimen	2017-06-12	Toxomerus marginatus (Say, 1823)	Animalia	Arthropoda	Insecta	Diptera	Syrphidae	Syrphinae	Toxomerini	Toxomerus	marginatus		species	J. Chisausky	Pan Trap	Pan Trap					North America, United States, Illinois, Williamson	North America	United States	US	Illinois	Williamson	Crab Orchard NWR A6W1C	Field with Cover Crop	37.7183	-89.0568	unknown	US		1	individual
SIU104566	PreservedSpecimen	2017-06-12	Toxomerus marginatus (Say, 1823)	Animalia	Arthropoda	Insecta	Diptera	Syrphidae	Syrphinae	Toxomerini	Toxomerus	marginatus		species	J. Chisausky	Pan Trap	Pan Trap					North America, United States, Illinois, Williamson	North America	United States	US	Illinois	Williamson	Crab Orchard NWR A6W1C	Field with Cover Crop	37.7183	-89.0568	unknown	US		1	individual
SIU104568	PreservedSpecimen	2017-06-12		Animalia	Arthropoda	Insecta	Diptera	Syrphidae						family		Pan Trap	Pan Trap					North America, United States, Illinois, Williamson	North America	United States	US	Illinois	Williamson	Crab Orchard NWR A6W1C	Field with Cover Crop	37.7183	-89.0568	unknown	US		1	individual
SIU104569	PreservedSpecimen	2017-06-12	Toxomerus marginatus (Say, 1823)	Animalia	Arthropoda	Insecta	Diptera	Syrphidae	Syrphinae	Toxomerini	Toxomerus	marginatus		species	J. Chisausky	Pan Trap	Pan Trap					North America, United States, Illinois, Williamson	North America	United States	US	Illinois	Williamson	Crab Orchard NWR A6W1C	Field with Cover Crop	37.7183	-89.0568	unknown	US		1	individual
SIU104571	PreservedSpecimen	2017-06-12	Toxomerus marginatus (Say, 1823)	Animalia	Arthropoda	Insecta	Diptera	Syrphidae	Syrphinae	Toxomerini	Toxomerus	marginatus		species	J. Chisausky	Pan Trap	Pan Trap					North America, United States, Illinois, Williamson	North America	United States	US	Illinois	Williamson	Crab Orchard NWR A6W1C	Field with Cover Crop	37.7183	-89.0568	unknown	US		1	individual
SIU104740	PreservedSpecimen	2017-05-25		Animalia	Arthropoda	Insecta	Diptera	Syrphidae						family		Erigeron sp	Net	Asteraceae	Erigeron	sp	genus	North America, United States, Illinois, Williamson	North America	United States	US	Illinois	Williamson	Crab Orchard NWR A351T	Field with Cover Crop	37.692	-89.0743	unknown	US		1	individual
SIU104741	PreservedSpecimen	2017-05-25	Toxomerus marginatus (Say, 1823)	Animalia	Arthropoda	Insecta	Diptera	Syrphidae	Syrphinae	Toxomerini	Toxomerus	marginatus		species	J. Chisausky	Erigeron sp	Net	Asteraceae	Erigeron	sp	genus	North America, United States, Illinois, Williamson	North America	United States	US	Illinois	Williamson	Crab Orchard NWR A351T	Field with Cover Crop	37.692	-89.0743	unknown	US		1	individual
SIU104750	PreservedSpecimen	2017-05-25	Toxomerus marginatus (Say, 1823)	Animalia	Arthropoda	Insecta	Diptera	Syrphidae	Syrphinae	Toxomerini	Toxomerus	marginatus		species	J. Chisausky	Krigia sp	Net	Asteraceae	Krigia	sp	genus	North America, United States, Illinois, Williamson	North America	United States	US	Illinois	Williamson	Crab Orchard NWR A323T	Field with Cover Crop	37.6919	-89.0793	unknown	US		1	individual
SIU104753	PreservedSpecimen	2017-05-25	Toxomerus marginatus (Say, 1823)	Animalia	Arthropoda	Insecta	Diptera	Syrphidae	Syrphinae	Toxomerini	Toxomerus	marginatus		species	J. Chisausky	Senecio glabellus	Net	Asteraceae	Senecio	glabellus	species	North America, United States, Illinois, Williamson	North America	United States	US	Illinois	Williamson	Crab Orchard NWR A323T	Field with Cover Crop	37.6919	-89.0793	unknown	US		1	individual
SIU104760	PreservedSpecimen	2017-05-25	Toxomerus marginatus (Say, 1823)	Animalia	Arthropoda	Insecta	Diptera	Syrphidae	Syrphinae	Toxomerini	Toxomerus	marginatus		species	J. Chisausky	No Floral Association	Net					North America, United States, Illinois, Williamson	North America	United States	US	Illinois	Williamson	Crab Orchard NWR A323T	Field with Cover Crop	37.6919	-89.0793	unknown	US		1	individual
SIU104766	PreservedSpecimen	2017-05-25	Toxomerus marginatus (Say, 1823)	Animalia	Arthropoda	Insecta	Diptera	Syrphidae	Syrphinae	Toxomerini	Toxomerus	marginatus		species	J. Chisausky	Oxalis stricta	Net	Oxalidaceae	Oxalis	stricta	species	North America, United States, Illinois, Williamson	North America	United States	US	Illinois	Williamson	Crab Orchard NWR A323T	Field with Cover Crop	37.6919	-89.0793	unknown	US		1	individual
SIU105092	PreservedSpecimen	2017-07-04	Toxomerus marginatus (Say, 1823)	Animalia	Arthropoda	Insecta	Diptera	Syrphidae	Syrphinae	Toxomerini	Toxomerus	marginatus		species	J. Chisausky	Pan Trap	Pan Trap					North America, United States, Illinois, Williamson	North America	United States	US	Illinois	Williamson	Crab Orchard NWR A613C	Field with Cover Crop	37.7292	-89.043	unknown	US		1	individual
SIU105131	PreservedSpecimen	2017-07-04		Animalia	Arthropoda	Insecta	Diptera	Syrphidae						family		Pan Trap	Pan Trap					North America, United States, Illinois, Williamson	North America	United States	US	Illinois	Williamson	Crab Orchard NWR A613C	Field with Cover Crop	37.7292	-89.043	unknown	US		1	individual
SIU105201	PreservedSpecimen	2017-06-12		Animalia	Arthropoda	Insecta	Diptera	Syrphidae						family		Pan Trap	Pan Trap					North America, United States, Illinois, Williamson	North America	United States	US	Illinois	Williamson	Crab Orchard NWR A615C	Field with Cover Crop	37.7244	-89.043	unknown	US		1	individual
SIU105230	PreservedSpecimen	2017-06-12	Toxomerus marginatus (Say, 1823)	Animalia	Arthropoda	Insecta	Diptera	Syrphidae	Syrphinae	Toxomerini	Toxomerus	marginatus		species	J. Chisausky	Pan Trap	Pan Trap					North America, United States, Illinois, Williamson	North America	United States	US	Illinois	Williamson	Crab Orchard NWR A615C	Field with Cover Crop	37.7244	-89.043	unknown	US		1	individual
SIU105241	PreservedSpecimen	2017-06-12	Toxomerus marginatus (Say, 1823)	Animalia	Arthropoda	Insecta	Diptera	Syrphidae	Syrphinae	Toxomerini	Toxomerus	marginatus		species	J. Chisausky	Pan Trap	Pan Trap					North America, United States, Illinois, Williamson	North America	United States	US	Illinois	Williamson	Crab Orchard NWR A615C	Field with Cover Crop	37.7244	-89.043	unknown	US		1	individual
SIU105245	PreservedSpecimen	2017-06-12	Toxomerus marginatus (Say, 1823)	Animalia	Arthropoda	Insecta	Diptera	Syrphidae	Syrphinae	Toxomerini	Toxomerus	marginatus		species	J. Chisausky	Pan Trap	Pan Trap					North America, United States, Illinois, Williamson	North America	United States	US	Illinois	Williamson	Crab Orchard NWR A615C	Field with Cover Crop	37.7244	-89.043	unknown	US		1	individual
SIU105249	PreservedSpecimen	2017-06-12	Toxomerus marginatus (Say, 1823)	Animalia	Arthropoda	Insecta	Diptera	Syrphidae	Syrphinae	Toxomerini	Toxomerus	marginatus		species	J. Chisausky	Pan Trap	Pan Trap					North America, United States, Illinois, Williamson	North America	United States	US	Illinois	Williamson	Crab Orchard NWR A615C	Field with Cover Crop	37.7244	-89.043	unknown	US		1	individual
SIU105362	PreservedSpecimen	2017-06-12	Toxomerus marginatus (Say, 1823)	Animalia	Arthropoda	Insecta	Diptera	Syrphidae	Syrphinae	Toxomerini	Toxomerus	marginatus		species	J. Chisausky	Pan Trap	Pan Trap					North America, United States, Illinois, Williamson	North America	United States	US	Illinois	Williamson	Crab Orchard NWR A206T	Field with Cover Crop	37.6865	-88.9939	unknown	US		1	individual
SIU105363	PreservedSpecimen	2017-06-12	Toxomerus marginatus (Say, 1823)	Animalia	Arthropoda	Insecta	Diptera	Syrphidae	Syrphinae	Toxomerini	Toxomerus	marginatus		species	J. Chisausky	Pan Trap	Pan Trap					North America, United States, Illinois, Williamson	North America	United States	US	Illinois	Williamson	Crab Orchard NWR A206T	Field with Cover Crop	37.6865	-88.9939	unknown	US		1	individual
SIU105373	PreservedSpecimen	2017-06-13	Toxomerus marginatus (Say, 1823)	Animalia	Arthropoda	Insecta	Diptera	Syrphidae	Syrphinae	Toxomerini	Toxomerus	marginatus		species	J. Chisausky	Pan Trap	Pan Trap					North America, United States, Illinois, Williamson	North America	United States	US	Illinois	Williamson	Crab Orchard NWR A23WT	Field with Cover Crop	37.6975	-89.0193	unknown	US		1	individual
SIU105386	PreservedSpecimen	2017-06-15	Toxomerus marginatus (Say, 1823)	Animalia	Arthropoda	Insecta	Diptera	Syrphidae	Syrphinae	Toxomerini	Toxomerus	marginatus		species	J. Chisausky	Diodia virginiana	Net	Rubiaceae	Diodia	virginiana	species	North America, United States, Illinois, Williamson	North America	United States	US	Illinois	Williamson	Crab Orchard NWR A245T	Field with Cover Crop	37.6575	-89.02	unknown	US		1	individual
SIU105387	PreservedSpecimen	2017-06-15		Animalia	Arthropoda	Insecta	Diptera	Syrphidae						family	J. Chisausky	Diodia virginiana	Net	Rubiaceae	Diodia	virginiana	species	North America, United States, Illinois, Williamson	North America	United States	US	Illinois	Williamson	Crab Orchard NWR A245T	Field with Cover Crop	37.6575	-89.02	unknown	US		1	individual
SIU105395	PreservedSpecimen	2017-06-15	Toxomerus marginatus (Say, 1823)	Animalia	Arthropoda	Insecta	Diptera	Syrphidae	Syrphinae	Toxomerini	Toxomerus	marginatus		species	J. Chisausky	Diodia virginiana	Net	Rubiaceae	Diodia	virginiana	species	North America, United States, Illinois, Williamson	North America	United States	US	Illinois	Williamson	Crab Orchard NWR A241C	Field with Cover Crop	37.6612	-89.0186	unknown	US		1	individual
SIU105396	PreservedSpecimen	2017-06-15	Toxomerus marginatus (Say, 1823)	Animalia	Arthropoda	Insecta	Diptera	Syrphidae	Syrphinae	Toxomerini	Toxomerus	marginatus		species	J. Chisausky	Diodia virginiana	Net	Rubiaceae	Diodia	virginiana	species	North America, United States, Illinois, Williamson	North America	United States	US	Illinois	Williamson	Crab Orchard NWR A241C	Field with Cover Crop	37.6612	-89.0186	unknown	US		1	individual
SIU105398	PreservedSpecimen	2017-06-15	Toxomerus marginatus (Say, 1823)	Animalia	Arthropoda	Insecta	Diptera	Syrphidae	Syrphinae	Toxomerini	Toxomerus	marginatus		species	J. Chisausky	Alisma subcordatum	Net	Alismataceae	Alisma	subcordatum	species	North America, United States, Illinois, Williamson	North America	United States	US	Illinois	Williamson	Crab Orchard NWR A241C	Field with Cover Crop	37.6612	-89.0186	unknown	US		1	individual
SIU105399	PreservedSpecimen	2017-06-15	Toxomerus boscii (Macquart, 1842)	Animalia	Arthropoda	Insecta	Diptera	Syrphidae	Syrphinae	Toxomerini	Toxomerus	boscii		species	J. Chisausky	Alisma subcordatum	Net	Alismataceae	Alisma	subcordatum	species	North America, United States, Illinois, Williamson	North America	United States	US	Illinois	Williamson	Crab Orchard NWR A241C	Field with Cover Crop	37.6612	-89.0186	unknown	US		1	individual
SIU105400	PreservedSpecimen	2017-06-15	Toxomerus marginatus (Say, 1823)	Animalia	Arthropoda	Insecta	Diptera	Syrphidae	Syrphinae	Toxomerini	Toxomerus	marginatus		species	J. Chisausky	Alisma subcordatum	Net	Alismataceae	Alisma	subcordatum	species	North America, United States, Illinois, Williamson	North America	United States	US	Illinois	Williamson	Crab Orchard NWR A241C	Field with Cover Crop	37.6612	-89.0186	unknown	US		1	individual
SIU105403	PreservedSpecimen	2017-06-15	Toxomerus marginatus (Say, 1823)	Animalia	Arthropoda	Insecta	Diptera	Syrphidae	Syrphinae	Toxomerini	Toxomerus	marginatus		species	J. Chisausky	Juncus tenuis	Net	Juncaceae	Juncus	tenuis	species	North America, United States, Illinois, Williamson	North America	United States	US	Illinois	Williamson	Crab Orchard NWR A241C	Field with Cover Crop	37.6612	-89.0186	unknown	US		1	individual
SIU105406	PreservedSpecimen	2017-06-15	Toxomerus boscii (Macquart, 1842)	Animalia	Arthropoda	Insecta	Diptera	Syrphidae	Syrphinae	Toxomerini	Toxomerus	boscii		species	J. Chisausky	Ranunculus pusillus	Net	Ranunculaceae	Ranunculus	pusillus	species	North America, United States, Illinois, Williamson	North America	United States	US	Illinois	Williamson	Crab Orchard NWR A241C	Field with Cover Crop	37.6612	-89.0186	unknown	US		1	individual
SIU105407	PreservedSpecimen	2017-06-15	Toxomerus marginatus (Say, 1823)	Animalia	Arthropoda	Insecta	Diptera	Syrphidae	Syrphinae	Toxomerini	Toxomerus	marginatus		species	J. Chisausky	Alisma subcordatum	Net	Alismataceae	Alisma	subcordatum	species	North America, United States, Illinois, Williamson	North America	United States	US	Illinois	Williamson	Crab Orchard NWR A241T	Field with Cover Crop	37.6612	-89.0186	unknown	US		1	individual
SIU105408	PreservedSpecimen	2017-06-15	Toxomerus boscii (Macquart, 1842)	Animalia	Arthropoda	Insecta	Diptera	Syrphidae	Syrphinae	Toxomerini	Toxomerus	boscii		species	J. Chisausky	Alisma subcordatum	Net	Alismataceae	Alisma	subcordatum	species	North America, United States, Illinois, Williamson	North America	United States	US	Illinois	Williamson	Crab Orchard NWR A241T	Field with Cover Crop	37.6612	-89.0186	unknown	US		1	individual
SIU105409	PreservedSpecimen	2017-06-15	Toxomerus marginatus (Say, 1823)	Animalia	Arthropoda	Insecta	Diptera	Syrphidae	Syrphinae	Toxomerini	Toxomerus	marginatus		species	J. Chisausky	Alisma subcordatum	Net	Alismataceae	Alisma	subcordatum	species	North America, United States, Illinois, Williamson	North America	United States	US	Illinois	Williamson	Crab Orchard NWR A241T	Field with Cover Crop	37.6612	-89.0186	unknown	US		1	individual
SIU105410	PreservedSpecimen	2017-06-15	Toxomerus marginatus (Say, 1823)	Animalia	Arthropoda	Insecta	Diptera	Syrphidae	Syrphinae	Toxomerini	Toxomerus	marginatus		species	J. Chisausky	Alisma subcordatum	Net	Alismataceae	Alisma	subcordatum	species	North America, United States, Illinois, Williamson	North America	United States	US	Illinois	Williamson	Crab Orchard NWR A241T	Field with Cover Crop	37.6612	-89.0186	unknown	US		1	individual
SIU105411	PreservedSpecimen	2017-06-15	Toxomerus marginatus (Say, 1823)	Animalia	Arthropoda	Insecta	Diptera	Syrphidae	Syrphinae	Toxomerini	Toxomerus	marginatus		species	J. Chisausky	Alisma subcordatum	Net	Alismataceae	Alisma	subcordatum	species	North America, United States, Illinois, Williamson	North America	United States	US	Illinois	Williamson	Crab Orchard NWR A241T	Field with Cover Crop	37.6612	-89.0186	unknown	US		1	individual
SIU105424	PreservedSpecimen	2017-06-15		Animalia	Arthropoda	Insecta	Diptera	Syrphidae						family	J. Chisausky	Trifolium repens	Net	Fabaceae	Trifolium	repens	species	North America, United States, Illinois, Williamson	North America	United States	US	Illinois	Williamson	Crab Orchard NWR A241T	Field with Cover Crop	37.6612	-89.0186	unknown	US		1	individual
SIU105425	PreservedSpecimen	2017-06-15	Toxomerus marginatus (Say, 1823)	Animalia	Arthropoda	Insecta	Diptera	Syrphidae	Syrphinae	Toxomerini	Toxomerus	marginatus		species	J. Chisausky	Trifolium repens	Net	Fabaceae	Trifolium	repens	species	North America, United States, Illinois, Williamson	North America	United States	US	Illinois	Williamson	Crab Orchard NWR A241T	Field with Cover Crop	37.6612	-89.0186	unknown	US		1	individual
SIU105426	PreservedSpecimen	2017-06-15	Toxomerus marginatus (Say, 1823)	Animalia	Arthropoda	Insecta	Diptera	Syrphidae	Syrphinae	Toxomerini	Toxomerus	marginatus		species	J. Chisausky	Trifolium repens	Net	Fabaceae	Trifolium	repens	species	North America, United States, Illinois, Williamson	North America	United States	US	Illinois	Williamson	Crab Orchard NWR A241T	Field with Cover Crop	37.6612	-89.0186	unknown	US		1	individual
SIU105428	PreservedSpecimen	2017-06-15	Toxomerus marginatus (Say, 1823)	Animalia	Arthropoda	Insecta	Diptera	Syrphidae	Syrphinae	Toxomerini	Toxomerus	marginatus		species	J. Chisausky	Trifolium repens	Net	Fabaceae	Trifolium	repens	species	North America, United States, Illinois, Williamson	North America	United States	US	Illinois	Williamson	Crab Orchard NWR A241T	Field with Cover Crop	37.6612	-89.0186	unknown	US		1	individual
SIU105430	PreservedSpecimen	2017-06-15	Toxomerus marginatus (Say, 1823)	Animalia	Arthropoda	Insecta	Diptera	Syrphidae	Syrphinae	Toxomerini	Toxomerus	marginatus		species	J. Chisausky	Diodia virginiana	Net	Rubiaceae	Diodia	virginiana	species	North America, United States, Illinois, Williamson	North America	United States	US	Illinois	Williamson	Crab Orchard NWR A241T	Field with Cover Crop	37.6612	-89.0186	unknown	US		1	individual
SIU105448	PreservedSpecimen	2017-06-12	Toxomerus marginatus (Say, 1823)	Animalia	Arthropoda	Insecta	Diptera	Syrphidae	Syrphinae	Toxomerini	Toxomerus	marginatus		species	J. Chisausky	Pan Trap	Pan Trap					North America, United States, Illinois, Williamson	North America	United States	US	Illinois	Williamson	Crab Orchard NWR A206C	Field with Cover Crop	37.6865	-88.9939	unknown	US		1	individual
SIU105449	PreservedSpecimen	2017-06-12	Toxomerus marginatus (Say, 1823)	Animalia	Arthropoda	Insecta	Diptera	Syrphidae	Syrphinae	Toxomerini	Toxomerus	marginatus		species	J. Chisausky	Pan Trap	Pan Trap					North America, United States, Illinois, Williamson	North America	United States	US	Illinois	Williamson	Crab Orchard NWR A206C	Field with Cover Crop	37.6865	-88.9939	unknown	US		1	individual
SIU105477	PreservedSpecimen	2017-05-23	Toxomerus marginatus (Say, 1823)	Animalia	Arthropoda	Insecta	Diptera	Syrphidae	Syrphinae	Toxomerini	Toxomerus	marginatus		species	J. Chisausky	No Floral Association	Net					North America, United States, Illinois, Williamson	North America	United States	US	Illinois	Williamson	Crab Orchard NWR B2E2T	Field with Cover Crop	37.7386	-89.0868	unknown	US		1	individual
SIU105480	PreservedSpecimen	2017-05-23	Allograpta obliqua (Say, 1823)	Animalia	Arthropoda	Insecta	Diptera	Syrphidae	Syrphinae	Syrphini	Allograpta	obliqua		species	J. Chisausky	Senecio glabellus	Net	Asteraceae	Senecio	glabellus	species	North America, United States, Illinois, Williamson	North America	United States	US	Illinois	Williamson	Crab Orchard NWR B2E2T	Field with Cover Crop	37.7386	-89.0868	unknown	US		1	individual
SIU105490	PreservedSpecimen	2017-05-25	Eristalis transversa (Wiedemann, 1830)	Animalia	Arthropoda	Insecta	Diptera	Syrphidae	Eristalinae	Eristalini	Eristalis	transversa		species	J. Chisausky	Erigeron sp	Net	Asteraceae	Erigeron	sp	genus	North America, United States, Illinois, Williamson	North America	United States	US	Illinois	Williamson	Crab Orchard NWR A215T	Field with Cover Crop	37.679	-89.0018	unknown	US		1	individual
SIU105507	PreservedSpecimen	2017-07-08	Toxomerus marginatus (Say, 1823)	Animalia	Arthropoda	Insecta	Diptera	Syrphidae	Syrphinae	Toxomerini	Toxomerus	marginatus		species	J. Chisausky	Erigeron sp	Net	Asteraceae	Erigeron	sp	genus	North America, United States, Illinois, Williamson	North America	United States	US	Illinois	Williamson	Crab Orchard NWR A329C	Field with Cover Crop	37.6936	-89.0879	unknown	US		1	individual
SIU105691	PreservedSpecimen	2017-07-04	Toxomerus marginatus (Say, 1823)	Animalia	Arthropoda	Insecta	Diptera	Syrphidae	Syrphinae	Toxomerini	Toxomerus	marginatus		species	J. Chisausky	Pan Trap	Pan Trap					North America, United States, Illinois, Williamson	North America	United States	US	Illinois	Williamson	Crab Orchard NWR A382T	Field with Cover Crop	37.6626	-89.0428	unknown	US		1	individual
SIU105723	PreservedSpecimen	2017-06-13	Toxomerus sp (Macquart, 1855)	Animalia	Arthropoda	Insecta	Diptera	Syrphidae	Syrphinae	Toxomerini	Toxomerus	sp		genus	J. Chisausky	Pan Trap	Pan Trap					North America, United States, Illinois, Williamson	North America	United States	US	Illinois	Williamson	Crab Orchard NWR A111C	Field with Cover Crop	37.7238	-89.0007	unknown	US		1	individual
SIU105787	PreservedSpecimen	2017-06-13	Toxomerus marginatus (Say, 1823)	Animalia	Arthropoda	Insecta	Diptera	Syrphidae	Syrphinae	Toxomerini	Toxomerus	marginatus		species	J. Chisausky	Pan Trap	Pan Trap					North America, United States, Illinois, Williamson	North America	United States	US	Illinois	Williamson	Crab Orchard NWR A104C	Field with Cover Crop	37.7122	-89.0116	unknown	US		1	individual
SIU105793	PreservedSpecimen	2017-06-13	Toxomerus sp (Macquart, 1855)	Animalia	Arthropoda	Insecta	Diptera	Syrphidae	Syrphinae	Toxomerini	Toxomerus	sp		genus	J. Chisausky	Pan Trap	Pan Trap					North America, United States, Illinois, Williamson	North America	United States	US	Illinois	Williamson	Crab Orchard NWR A104C	Field with Cover Crop	37.7122	-89.0116	unknown	US		1	individual
SIU105794	PreservedSpecimen	2017-06-13	Toxomerus marginatus (Say, 1823)	Animalia	Arthropoda	Insecta	Diptera	Syrphidae	Syrphinae	Toxomerini	Toxomerus	marginatus		species	J. Chisausky	Pan Trap	Pan Trap					North America, United States, Illinois, Williamson	North America	United States	US	Illinois	Williamson	Crab Orchard NWR A104C	Field with Cover Crop	37.7122	-89.0116	unknown	US		1	individual
SIU105975	PreservedSpecimen	2017-07-03	Toxomerus marginatus (Say, 1823)	Animalia	Arthropoda	Insecta	Diptera	Syrphidae	Syrphinae	Toxomerini	Toxomerus	marginatus		species	J. Chisausky	Daucus carota	Net	Apiaceae	Daucus	carota	species	North America, United States, Illinois, Williamson	North America	United States	US	Illinois	Williamson	Crab Orchard NWR A131C	Field with Cover Crop	37.7103	-89.0743	unknown	US		1	individual
SIU105977	PreservedSpecimen	2017-07-03	Toxomerus politus (Say, 1823)	Animalia	Arthropoda	Insecta	Diptera	Syrphidae	Syrphinae	Toxomerini	Toxomerus	politus		species	J. Chisausky	No Floral Association	Net					North America, United States, Illinois, Williamson	North America	United States	US	Illinois	Williamson	Crab Orchard NWR A131C	Field with Cover Crop	37.7103	-89.0743	unknown	US		1	individual
SIU105979	PreservedSpecimen	2017-07-03	Toxomerus marginatus (Say, 1823)	Animalia	Arthropoda	Insecta	Diptera	Syrphidae	Syrphinae	Toxomerini	Toxomerus	marginatus		species	J. Chisausky	Plantago lanceolata	Net	Plantaginaceae	Plantago	lanceolata	species	North America, United States, Illinois, Williamson	North America	United States	US	Illinois	Williamson	Crab Orchard NWR A131C	Field with Cover Crop	37.7103	-89.0743	unknown	US		1	individual
SIU105985	PreservedSpecimen	2017-07-03	Toxomerus marginatus (Say, 1823)	Animalia	Arthropoda	Insecta	Diptera	Syrphidae	Syrphinae	Toxomerini	Toxomerus	marginatus		species	J. Chisausky	Plantago lanceolata	Net	Plantaginaceae	Plantago	lanceolata	species	North America, United States, Illinois, Williamson	North America	United States	US	Illinois	Williamson	Crab Orchard NWR A131C	Field with Cover Crop	37.7103	-89.0743	unknown	US		1	individual
SIU105988	PreservedSpecimen	2017-07-03	Toxomerus marginatus (Say, 1823)	Animalia	Arthropoda	Insecta	Diptera	Syrphidae	Syrphinae	Toxomerini	Toxomerus	marginatus		species	J. Chisausky	Plantago lanceolata	Net	Plantaginaceae	Plantago	lanceolata	species	North America, United States, Illinois, Williamson	North America	United States	US	Illinois	Williamson	Crab Orchard NWR A131C	Field with Cover Crop	37.7103	-89.0743	unknown	US		1	individual
SIU105991	PreservedSpecimen	2017-07-03	Toxomerus marginatus (Say, 1823)	Animalia	Arthropoda	Insecta	Diptera	Syrphidae	Syrphinae	Toxomerini	Toxomerus	marginatus		species	J. Chisausky	Plantago lanceolata	Net	Plantaginaceae	Plantago	lanceolata	species	North America, United States, Illinois, Williamson	North America	United States	US	Illinois	Williamson	Crab Orchard NWR A132C	Field with Cover Crop	37.711	-88.9927	unknown	US		1	individual
SIU106106	PreservedSpecimen	2017-07-03		Animalia	Arthropoda	Insecta	Diptera	Syrphidae						family		Pan Trap	Pan Trap					North America, United States, Illinois, Williamson	North America	United States	US	Illinois	Williamson	Crab Orchard NWR A134C	Field with Cover Crop	37.7086	-88.9891	unknown	US		1	individual
SIU106158	PreservedSpecimen	2017-07-04	Toxomerus marginatus (Say, 1823)	Animalia	Arthropoda	Insecta	Diptera	Syrphidae	Syrphinae	Toxomerini	Toxomerus	marginatus		species	J. Chisausky	Erigeron sp	Net	Asteraceae	Erigeron	sp	genus	North America, United States, Illinois, Williamson	North America	United States	US	Illinois	Williamson	Crab Orchard NWR A615C	Field with Cover Crop	37.7244	-89.043	unknown	US		1	individual
SIU106164	PreservedSpecimen	2017-07-04	Toxomerus marginatus (Say, 1823)	Animalia	Arthropoda	Insecta	Diptera	Syrphidae	Syrphinae	Toxomerini	Toxomerus	marginatus		species	J. Chisausky	Erigeron sp	Net	Asteraceae	Erigeron	sp	genus	North America, United States, Illinois, Williamson	North America	United States	US	Illinois	Williamson	Crab Orchard NWR A615C	Field with Cover Crop	37.7244	-89.043	unknown	US		1	individual
SIU106274	PreservedSpecimen	2017-07-07	Toxomerus politus (Say, 1823)	Animalia	Arthropoda	Insecta	Diptera	Syrphidae	Syrphinae	Toxomerini	Toxomerus	politus		species	J. Chisausky	Pan Trap	Pan Trap					North America, United States, Illinois, Williamson	North America	United States	US	Illinois	Williamson	Crab Orchard NWR A215C	Field with Cover Crop	37.679	-89.0018	unknown	US		1	individual
SIU106439	PreservedSpecimen	2017-04-27	Helophilus fasciatus (Walker, 1849)	Animalia	Arthropoda	Insecta	Diptera	Syrphidae	Eristalinae	Eristalini	Helophilus	fasciatus		species	J. Chisausky	Erigeron sp	Net	Asteraceae	Erigeron	sp	genus	North America, United States, Illinois, Williamson	North America	United States	US	Illinois	Williamson	Crab Orchard NWR A215T	Field with Cover Crop	37.679	-89.0018	unknown	US		1	individual
SIU106452	PreservedSpecimen	2017-04-27	Eupeodes cf. americanus	Animalia	Arthropoda	Insecta	Diptera	Syrphidae	Syrphinae	Syrphini	Eupeodes	cf. americanus	E. americanus or pomus	species group	J. Chisausky	Valerianella locusta	Net	Caprifoliaceae	Valerianella	locusta	species	North America, United States, Illinois, Williamson	North America	United States	US	Illinois	Williamson	Crab Orchard NWR A206C	Field with Cover Crop	37.6865	-88.9939	unknown	US		1	individual
SIU106453	PreservedSpecimen	2017-04-25	Eupeodes cf. americanus	Animalia	Arthropoda	Insecta	Diptera	Syrphidae	Syrphinae	Syrphini	Eupeodes	cf. americanus	E. americanus or pomus	species group	J. Chisausky	Buglossoides arvensis	Net	Boraginaceae	Buglossoides	arvensis	species	North America, United States, Illinois, Williamson	North America	United States	US	Illinois	Williamson	Crab Orchard NWR A131C	Field with Cover Crop	37.7103	-89.0743	unknown	US		1	individual
SIU106456	PreservedSpecimen	2017-05-02	Toxomerus marginatus (Say, 1823)	Animalia	Arthropoda	Insecta	Diptera	Syrphidae	Syrphinae	Toxomerini	Toxomerus	marginatus		species	J. Chisausky	Erigeron sp	Net	Asteraceae	Erigeron	sp	genus	North America, United States, Illinois, Williamson	North America	United States	US	Illinois	Williamson	Crab Orchard NWR A23WC	Field with Cover Crop	37.6975	-89.0193	unknown	US		1	individual
SIU106466	PreservedSpecimen	2017-05-02	Toxomerus marginatus (Say, 1823)	Animalia	Arthropoda	Insecta	Diptera	Syrphidae	Syrphinae	Toxomerini	Toxomerus	marginatus		species	J. Chisausky	Erigeron sp	Net	Asteraceae	Erigeron	sp	genus	North America, United States, Illinois, Williamson	North America	United States	US	Illinois	Williamson	Crab Orchard NWR A23WC	Field with Cover Crop	37.6975	-89.0193	unknown	US		1	individual
SIU106473	PreservedSpecimen	2017-05-02	Helophilus fasciatus (Walker, 1849)	Animalia	Arthropoda	Insecta	Diptera	Syrphidae	Eristalinae	Eristalini	Helophilus	fasciatus		species	J. Chisausky	Chaerophyllum tainturieri	Net	Apiaceae	Chaerophyllum	tainturieri	species	North America, United States, Illinois, Williamson	North America	United States	US	Illinois	Williamson	Crab Orchard NWR A23WT	Field with Cover Crop	37.6975	-89.0193	unknown	US		1	individual
SIU106477	PreservedSpecimen	2017-05-02	Toxomerus marginatus (Say, 1823)	Animalia	Arthropoda	Insecta	Diptera	Syrphidae	Syrphinae	Toxomerini	Toxomerus	marginatus		species	J. Chisausky	Erigeron sp	Net	Asteraceae	Erigeron	sp	genus	North America, United States, Illinois, Williamson	North America	United States	US	Illinois	Williamson	Crab Orchard NWR A23WT	Field with Cover Crop	37.6975	-89.0193	unknown	US		1	individual
SIU106490	PreservedSpecimen	2017-05-02		Animalia	Arthropoda	Insecta	Diptera	Syrphidae						family	J. Chisausky	Valerianella locusta	Net	Caprifoliaceae	Valerianella	locusta	species	North America, United States, Illinois, Williamson	North America	United States	US	Illinois	Williamson	Crab Orchard NWR A23WT	Field with Cover Crop	37.6975	-89.0193	unknown	US		1	individual
SIU106492	PreservedSpecimen	2017-05-07	Sphaerophoria contigua (Macquart, 1847)	Animalia	Arthropoda	Insecta	Diptera	Syrphidae	Syrphinae	Syrphini	Sphaerophoria	contigua		species	G. F. G. Miranda	Oxalis stricta	Net	Oxalidaceae	Oxalis	stricta	species	North America, United States, Illinois, Williamson	North America	United States	US	Illinois	Williamson	Crab Orchard NWR B141C	Field with Cover Crop	37.7092	-89.094	unknown	US		1	individual
SIU106493	PreservedSpecimen	2017-05-07	Toxomerus marginatus (Say, 1823)	Animalia	Arthropoda	Insecta	Diptera	Syrphidae	Syrphinae	Toxomerini	Toxomerus	marginatus		species	J. Chisausky	Oxalis stricta	Net	Oxalidaceae	Oxalis	stricta	species	North America, United States, Illinois, Williamson	North America	United States	US	Illinois	Williamson	Crab Orchard NWR B141C	Field with Cover Crop	37.7092	-89.094	unknown	US		1	individual
SIU106494	PreservedSpecimen	2017-05-07	Toxomerus marginatus (Say, 1823)	Animalia	Arthropoda	Insecta	Diptera	Syrphidae	Syrphinae	Toxomerini	Toxomerus	marginatus		species	J. Chisausky	Krigia sp	Net	Asteraceae	Krigia	sp	genus	North America, United States, Illinois, Williamson	North America	United States	US	Illinois	Williamson	Crab Orchard NWR B141C	Field with Cover Crop	37.7092	-89.094	unknown	US		1	individual
SIU106495	PreservedSpecimen	2017-05-07	Toxomerus marginatus (Say, 1823)	Animalia	Arthropoda	Insecta	Diptera	Syrphidae	Syrphinae	Toxomerini	Toxomerus	marginatus		species	J. Chisausky	Krigia sp	Net	Asteraceae	Krigia	sp	genus	North America, United States, Illinois, Williamson	North America	United States	US	Illinois	Williamson	Crab Orchard NWR B141C	Field with Cover Crop	37.7092	-89.094	unknown	US		1	individual
SIU106496	PreservedSpecimen	2017-05-07	Toxomerus marginatus (Say, 1823)	Animalia	Arthropoda	Insecta	Diptera	Syrphidae	Syrphinae	Toxomerini	Toxomerus	marginatus		species	J. Chisausky	Krigia sp	Net	Asteraceae	Krigia	sp	genus	North America, United States, Illinois, Williamson	North America	United States	US	Illinois	Williamson	Crab Orchard NWR B141C	Field with Cover Crop	37.7092	-89.094	unknown	US		1	individual
SIU106498	PreservedSpecimen	2017-05-07	Sphaerophoria sp (Linnaeus, 1758)	Animalia	Arthropoda	Insecta	Diptera	Syrphidae	Syrphinae	Syrphini	Sphaerophoria	sp		genus	J. Chisausky	Erigeron sp	Net	Asteraceae	Erigeron	sp	genus	North America, United States, Illinois, Williamson	North America	United States	US	Illinois	Williamson	Crab Orchard NWR B141C	Field with Cover Crop	37.7092	-89.094	unknown	US		1	individual
SIU106500	PreservedSpecimen	2017-05-07		Animalia	Arthropoda	Insecta	Diptera	Syrphidae						family	J. Chisausky	No Floral Association	Net					North America, United States, Illinois, Williamson	North America	United States	US	Illinois	Williamson	Crab Orchard NWR B141C	Field with Cover Crop	37.7092	-89.094	unknown	US		1	individual
SIU106501	PreservedSpecimen	2017-05-07	Toxomerus marginatus (Say, 1823)	Animalia	Arthropoda	Insecta	Diptera	Syrphidae	Syrphinae	Toxomerini	Toxomerus	marginatus		species	J. Chisausky	Erigeron sp	Net	Asteraceae	Erigeron	sp	genus	North America, United States, Illinois, Williamson	North America	United States	US	Illinois	Williamson	Crab Orchard NWR B141C	Field with Cover Crop	37.7092	-89.094	unknown	US		1	individual
SIU106502	PreservedSpecimen	2017-05-07	Toxomerus marginatus (Say, 1823)	Animalia	Arthropoda	Insecta	Diptera	Syrphidae	Syrphinae	Toxomerini	Toxomerus	marginatus		species	J. Chisausky	Erigeron sp	Net	Asteraceae	Erigeron	sp	genus	North America, United States, Illinois, Williamson	North America	United States	US	Illinois	Williamson	Crab Orchard NWR B141C	Field with Cover Crop	37.7092	-89.094	unknown	US		1	individual
SIU106503	PreservedSpecimen	2017-05-07	Toxomerus marginatus (Say, 1823)	Animalia	Arthropoda	Insecta	Diptera	Syrphidae	Syrphinae	Toxomerini	Toxomerus	marginatus		species	J. Chisausky	Valerianella locusta	Net	Caprifoliaceae	Valerianella	locusta	species	North America, United States, Illinois, Williamson	North America	United States	US	Illinois	Williamson	Crab Orchard NWR A241C	Field with Cover Crop	37.6612	-89.0186	unknown	US		1	individual
SIU106512	PreservedSpecimen	2017-05-07		Animalia	Arthropoda	Insecta	Diptera	Syrphidae						family	J. Chisausky	Trifolium repens	Net	Fabaceae	Trifolium	repens	species	North America, United States, Illinois, Williamson	North America	United States	US	Illinois	Williamson	Crab Orchard NWR A241C	Field with Cover Crop	37.6612	-89.0186	unknown	US		1	individual
SIU106514	PreservedSpecimen	2017-05-07	Toxomerus marginatus (Say, 1823)	Animalia	Arthropoda	Insecta	Diptera	Syrphidae	Syrphinae	Toxomerini	Toxomerus	marginatus		species	J. Chisausky	Valerianella locusta	Net	Caprifoliaceae	Valerianella	locusta	species	North America, United States, Illinois, Williamson	North America	United States	US	Illinois	Williamson	Crab Orchard NWR A241C	Field with Cover Crop	37.6612	-89.0186	unknown	US		1	individual
SIU106521	PreservedSpecimen	2017-05-07	Toxomerus marginatus (Say, 1823)	Animalia	Arthropoda	Insecta	Diptera	Syrphidae	Syrphinae	Toxomerini	Toxomerus	marginatus		species	J. Chisausky	Valerianella locusta	Net	Caprifoliaceae	Valerianella	locusta	species	North America, United States, Illinois, Williamson	North America	United States	US	Illinois	Williamson	Crab Orchard NWR A245T	Field with Cover Crop	37.6575	-89.02	unknown	US		1	individual
SIU106522	PreservedSpecimen	2017-05-07	Toxomerus marginatus (Say, 1823)	Animalia	Arthropoda	Insecta	Diptera	Syrphidae	Syrphinae	Toxomerini	Toxomerus	marginatus		species	J. Chisausky	Valerianella locusta	Net	Caprifoliaceae	Valerianella	locusta	species	North America, United States, Illinois, Williamson	North America	United States	US	Illinois	Williamson	Crab Orchard NWR A245T	Field with Cover Crop	37.6575	-89.02	unknown	US		1	individual
SIU106523	PreservedSpecimen	2017-05-07	Toxomerus marginatus (Say, 1823)	Animalia	Arthropoda	Insecta	Diptera	Syrphidae	Syrphinae	Toxomerini	Toxomerus	marginatus		species	J. Chisausky	Krigia sp	Net	Asteraceae	Krigia	sp	genus	North America, United States, Illinois, Williamson	North America	United States	US	Illinois	Williamson	Crab Orchard NWR A245T	Field with Cover Crop	37.6575	-89.02	unknown	US		1	individual
SIU106524	PreservedSpecimen	2017-05-07	Toxomerus marginatus (Say, 1823)	Animalia	Arthropoda	Insecta	Diptera	Syrphidae	Syrphinae	Toxomerini	Toxomerus	marginatus		species	J. Chisausky	No Floral Association	Net					North America, United States, Illinois, Williamson	North America	United States	US	Illinois	Williamson	Crab Orchard NWR A245T	Field with Cover Crop	37.6575	-89.02	unknown	US		1	individual
SIU106526	PreservedSpecimen	2017-05-07	Toxomerus marginatus (Say, 1823)	Animalia	Arthropoda	Insecta	Diptera	Syrphidae	Syrphinae	Toxomerini	Toxomerus	marginatus		species	J. Chisausky	Krigia sp	Net	Asteraceae	Krigia	sp	genus	North America, United States, Illinois, Williamson	North America	United States	US	Illinois	Williamson	Crab Orchard NWR A245T	Field with Cover Crop	37.6575	-89.02	unknown	US		1	individual
SIU106527	PreservedSpecimen	2017-05-07	Sphaerophoria sp (Linnaeus, 1758)	Animalia	Arthropoda	Insecta	Diptera	Syrphidae	Syrphinae	Syrphini	Sphaerophoria	sp		genus	J. Chisausky	Valerianella locusta	Net	Caprifoliaceae	Valerianella	locusta	species	North America, United States, Illinois, Williamson	North America	United States	US	Illinois	Williamson	Crab Orchard NWR B141T	Field with Cover Crop	37.7092	-89.094	unknown	US		1	individual
SIU106528	PreservedSpecimen	2017-05-07	Sphaerophoria contigua (Macquart, 1847)	Animalia	Arthropoda	Insecta	Diptera	Syrphidae	Syrphinae	Syrphini	Sphaerophoria	contigua		species	G. F. G. Miranda	Valerianella locusta	Net	Caprifoliaceae	Valerianella	locusta	species	North America, United States, Illinois, Williamson	North America	United States	US	Illinois	Williamson	Crab Orchard NWR B141T	Field with Cover Crop	37.7092	-89.094	unknown	US		1	individual
SIU106529	PreservedSpecimen	2017-05-07	Toxomerus marginatus (Say, 1823)	Animalia	Arthropoda	Insecta	Diptera	Syrphidae	Syrphinae	Toxomerini	Toxomerus	marginatus		species	J. Chisausky	Krigia sp	Net	Asteraceae	Krigia	sp	genus	North America, United States, Illinois, Williamson	North America	United States	US	Illinois	Williamson	Crab Orchard NWR B141T	Field with Cover Crop	37.7092	-89.094	unknown	US		1	individual
SIU106530	PreservedSpecimen	2017-05-07	Toxomerus marginatus (Say, 1823)	Animalia	Arthropoda	Insecta	Diptera	Syrphidae	Syrphinae	Toxomerini	Toxomerus	marginatus		species	J. Chisausky	Krigia sp	Net	Asteraceae	Krigia	sp	genus	North America, United States, Illinois, Williamson	North America	United States	US	Illinois	Williamson	Crab Orchard NWR B141T	Field with Cover Crop	37.7092	-89.094	unknown	US		1	individual
SIU106531	PreservedSpecimen	2017-05-07	Toxomerus marginatus (Say, 1823)	Animalia	Arthropoda	Insecta	Diptera	Syrphidae	Syrphinae	Toxomerini	Toxomerus	marginatus		species	J. Chisausky	Erigeron sp	Net	Asteraceae	Erigeron	sp	genus	North America, United States, Illinois, Williamson	North America	United States	US	Illinois	Williamson	Crab Orchard NWR B141T	Field with Cover Crop	37.7092	-89.094	unknown	US		1	individual
SIU106532	PreservedSpecimen	2017-05-07	Toxomerus marginatus (Say, 1823)	Animalia	Arthropoda	Insecta	Diptera	Syrphidae	Syrphinae	Toxomerini	Toxomerus	marginatus		species	J. Chisausky	Oxalis stricta	Net	Oxalidaceae	Oxalis	stricta	species	North America, United States, Illinois, Williamson	North America	United States	US	Illinois	Williamson	Crab Orchard NWR B141T	Field with Cover Crop	37.7092	-89.094	unknown	US		1	individual
SIU106533	PreservedSpecimen	2017-05-07	Sphaerophoria sp (Linnaeus, 1758)	Animalia	Arthropoda	Insecta	Diptera	Syrphidae	Syrphinae	Syrphini	Sphaerophoria	sp		genus	J. Chisausky	Oxalis stricta	Net	Oxalidaceae	Oxalis	stricta	species	North America, United States, Illinois, Williamson	North America	United States	US	Illinois	Williamson	Crab Orchard NWR B141T	Field with Cover Crop	37.7092	-89.094	unknown	US		1	individual
SIU106534	PreservedSpecimen	2017-05-07	Toxomerus marginatus (Say, 1823)	Animalia	Arthropoda	Insecta	Diptera	Syrphidae	Syrphinae	Toxomerini	Toxomerus	marginatus		species	J. Chisausky	Erigeron sp	Net	Asteraceae	Erigeron	sp	genus	North America, United States, Illinois, Williamson	North America	United States	US	Illinois	Williamson	Crab Orchard NWR B141T	Field with Cover Crop	37.7092	-89.094	unknown	US		1	individual
SIU106535	PreservedSpecimen	2017-05-07	Toxomerus marginatus (Say, 1823)	Animalia	Arthropoda	Insecta	Diptera	Syrphidae	Syrphinae	Toxomerini	Toxomerus	marginatus		species	J. Chisausky	Erigeron sp	Net	Asteraceae	Erigeron	sp	genus	North America, United States, Illinois, Williamson	North America	United States	US	Illinois	Williamson	Crab Orchard NWR B141T	Field with Cover Crop	37.7092	-89.094	unknown	US		1	individual
SIU106536	PreservedSpecimen	2017-05-07	Toxomerus marginatus (Say, 1823)	Animalia	Arthropoda	Insecta	Diptera	Syrphidae	Syrphinae	Toxomerini	Toxomerus	marginatus		species	J. Chisausky	Valerianella locusta	Net	Caprifoliaceae	Valerianella	locusta	species	North America, United States, Illinois, Williamson	North America	United States	US	Illinois	Williamson	Crab Orchard NWR B141T	Field with Cover Crop	37.7092	-89.094	unknown	US		1	individual
SIU106537	PreservedSpecimen	2017-05-07	Sphaerophoria sp (Linnaeus, 1758)	Animalia	Arthropoda	Insecta	Diptera	Syrphidae	Syrphinae	Syrphini	Sphaerophoria	sp		genus	J. Chisausky	Erigeron sp	Net	Asteraceae	Erigeron	sp	genus	North America, United States, Illinois, Williamson	North America	United States	US	Illinois	Williamson	Crab Orchard NWR B141T	Field with Cover Crop	37.7092	-89.094	unknown	US		1	individual
SIU106542	PreservedSpecimen	2017-05-07	Toxomerus marginatus (Say, 1823)	Animalia	Arthropoda	Insecta	Diptera	Syrphidae	Syrphinae	Toxomerini	Toxomerus	marginatus		species	J. Chisausky	Krigia sp	Net	Asteraceae	Krigia	sp	genus	North America, United States, Illinois, Williamson	North America	United States	US	Illinois	Williamson	Crab Orchard NWR A241T	Field with Cover Crop	37.6612	-89.0186	unknown	US		1	individual
SIU106554	PreservedSpecimen	2017-05-07	Toxomerus boscii (Macquart, 1842)	Animalia	Arthropoda	Insecta	Diptera	Syrphidae	Syrphinae	Toxomerini	Toxomerus	boscii		species	J. Chisausky	Trifolium repens	Net	Fabaceae	Trifolium	repens	species	North America, United States, Illinois, Williamson	North America	United States	US	Illinois	Williamson	Crab Orchard NWR A241T	Field with Cover Crop	37.6612	-89.0186	unknown	US		1	individual
SIU106565	PreservedSpecimen	2017-05-07	Toxomerus marginatus (Say, 1823)	Animalia	Arthropoda	Insecta	Diptera	Syrphidae	Syrphinae	Toxomerini	Toxomerus	marginatus		species	J. Chisausky	Senecio glabellus	Net	Asteraceae	Senecio	glabellus	species	North America, United States, Illinois, Williamson	North America	United States	US	Illinois	Williamson	Crab Orchard NWR A241T	Field with Cover Crop	37.6612	-89.0186	unknown	US		1	individual
SIU106566	PreservedSpecimen	2017-05-07	Toxomerus marginatus (Say, 1823)	Animalia	Arthropoda	Insecta	Diptera	Syrphidae	Syrphinae	Toxomerini	Toxomerus	marginatus		species	J. Chisausky	Ranunculus abortivus	Net	Ranunculaceae	Ranunculus	abortivus	species	North America, United States, Illinois, Williamson	North America	United States	US	Illinois	Williamson	Crab Orchard NWR A241T	Field with Cover Crop	37.6612	-89.0186	unknown	US		1	individual
SIU106572	PreservedSpecimen	2017-05-07	Toxomerus marginatus (Say, 1823)	Animalia	Arthropoda	Insecta	Diptera	Syrphidae	Syrphinae	Toxomerini	Toxomerus	marginatus		species	J. Chisausky	Erigeron sp	Net	Asteraceae	Erigeron	sp	genus	North America, United States, Illinois, Williamson	North America	United States	US	Illinois	Williamson	Crab Orchard NWR A241T	Field with Cover Crop	37.6612	-89.0186	unknown	US		1	individual
SIU106578	PreservedSpecimen	2017-05-07	Sphaerophoria contigua (Macquart, 1847)	Animalia	Arthropoda	Insecta	Diptera	Syrphidae	Syrphinae	Syrphini	Sphaerophoria	contigua		species	G. F. G. Miranda	Senecio glabellus	Net	Asteraceae	Senecio	glabellus	species	North America, United States, Illinois, Williamson	North America	United States	US	Illinois	Williamson	Crab Orchard NWR B2W5T	Field with Cover Crop	37.7367	-89.0972	unknown	US		1	individual
SIU106579	PreservedSpecimen	2017-05-07	Toxomerus marginatus (Say, 1823)	Animalia	Arthropoda	Insecta	Diptera	Syrphidae	Syrphinae	Toxomerini	Toxomerus	marginatus		species	J. Chisausky	Senecio glabellus	Net	Asteraceae	Senecio	glabellus	species	North America, United States, Illinois, Williamson	North America	United States	US	Illinois	Williamson	Crab Orchard NWR B2W5T	Field with Cover Crop	37.7367	-89.0972	unknown	US		1	individual
SIU106627	PreservedSpecimen	2017-04-18		Animalia	Arthropoda	Insecta	Diptera	Syrphidae						family	J. Chisausky	Erigeron sp	Net	Asteraceae	Erigeron	sp	genus	North America, United States, Illinois, Williamson	North America	United States	US	Illinois	Williamson	Crab Orchard NWR A613C	Field with Cover Crop	37.7292	-89.043	unknown	US		1	individual
SIU106708	PreservedSpecimen	2017-07-07	Toxomerus marginatus (Say, 1823)	Animalia	Arthropoda	Insecta	Diptera	Syrphidae	Syrphinae	Toxomerini	Toxomerus	marginatus		species	J. Chisausky	Rudbeckia sp	Net	Asteraceae	Rudbeckia	sp	genus	North America, United States, Illinois, Williamson	North America	United States	US	Illinois	Williamson	Crab Orchard NWR A231T	Field with Cover Crop	37.6887	-89.009	unknown	US		1	individual
SIU106716	PreservedSpecimen	2017-07-07	Toxomerus marginatus (Say, 1823)	Animalia	Arthropoda	Insecta	Diptera	Syrphidae	Syrphinae	Toxomerini	Toxomerus	marginatus		species	J. Chisausky	Oxalis stricta	Net	Oxalidaceae	Oxalis	stricta	species	North America, United States, Illinois, Williamson	North America	United States	US	Illinois	Williamson	Crab Orchard NWR A231T	Field with Cover Crop	37.6887	-89.009	unknown	US		1	individual
SIU106761	PreservedSpecimen	2017-07-07	Toxomerus marginatus (Say, 1823)	Animalia	Arthropoda	Insecta	Diptera	Syrphidae	Syrphinae	Toxomerini	Toxomerus	marginatus		species	J. Chisausky	Erigeron sp	Net	Asteraceae	Erigeron	sp	genus	North America, United States, Illinois, Williamson	North America	United States	US	Illinois	Williamson	Crab Orchard NWR A232T	Field with Cover Crop	37.6869	-89.0044	unknown	US		1	individual
SIU106919	PreservedSpecimen	2017-05-23	Toxomerus marginatus (Say, 1823)	Animalia	Arthropoda	Insecta	Diptera	Syrphidae	Syrphinae	Toxomerini	Toxomerus	marginatus		species	J. Chisausky	Erigeron sp	Net	Asteraceae	Erigeron	sp	genus	North America, United States, Illinois, Williamson	North America	United States	US	Illinois	Williamson	Crab Orchard NWR A232T	Field with Cover Crop	37.6869	-89.0044	unknown	US		1	individual
SIU106921	PreservedSpecimen	2017-05-23	Toxomerus marginatus (Say, 1823)	Animalia	Arthropoda	Insecta	Diptera	Syrphidae	Syrphinae	Toxomerini	Toxomerus	marginatus		species	J. Chisausky	Erigeron sp	Net	Asteraceae	Erigeron	sp	genus	North America, United States, Illinois, Williamson	North America	United States	US	Illinois	Williamson	Crab Orchard NWR A232T	Field with Cover Crop	37.6869	-89.0044	unknown	US		1	individual
SIU106927	PreservedSpecimen	2017-05-23	Toxomerus marginatus (Say, 1823)	Animalia	Arthropoda	Insecta	Diptera	Syrphidae	Syrphinae	Toxomerini	Toxomerus	marginatus		species	J. Chisausky	Erigeron philadelphicus	Net	Asteraceae	Erigeron	philadelphicus	species	North America, United States, Illinois, Williamson	North America	United States	US	Illinois	Williamson	Crab Orchard NWR A232T	Field with Cover Crop	37.6869	-89.0044	unknown	US		1	individual
SIU106944	PreservedSpecimen	2017-05-23		Animalia	Arthropoda	Insecta	Diptera	Syrphidae						family		Pan Trap	Pan Trap					North America, United States, Illinois, Williamson	North America	United States	US	Illinois	Williamson	Crab Orchard NWR A232C	Field with Cover Crop	37.6869	-89.0044	unknown	US		1	individual
SIU106953	PreservedSpecimen	2017-05-23	Toxomerus marginatus (Say, 1823)	Animalia	Arthropoda	Insecta	Diptera	Syrphidae	Syrphinae	Toxomerini	Toxomerus	marginatus		species	J. Chisausky	Medicago lupulina	Net	Fabaceae	Medicago	lupulina	species	North America, United States, Illinois, Williamson	North America	United States	US	Illinois	Williamson	Crab Orchard NWR A231T	Field with Cover Crop	37.6887	-89.009	unknown	US		1	individual
SIU106962	PreservedSpecimen	2017-05-23	Toxomerus marginatus (Say, 1823)	Animalia	Arthropoda	Insecta	Diptera	Syrphidae	Syrphinae	Toxomerini	Toxomerus	marginatus		species	J. Chisausky	Krigia sp	Net	Asteraceae	Krigia	sp	genus	North America, United States, Illinois, Williamson	North America	United States	US	Illinois	Williamson	Crab Orchard NWR A231T	Field with Cover Crop	37.6887	-89.009	unknown	US		1	individual
SIU106963	PreservedSpecimen	2017-05-23	Toxomerus marginatus (Say, 1823)	Animalia	Arthropoda	Insecta	Diptera	Syrphidae	Syrphinae	Toxomerini	Toxomerus	marginatus		species	J. Chisausky	Krigia sp	Net	Asteraceae	Krigia	sp	genus	North America, United States, Illinois, Williamson	North America	United States	US	Illinois	Williamson	Crab Orchard NWR A231T	Field with Cover Crop	37.6887	-89.009	unknown	US		1	individual
SIU106964	PreservedSpecimen	2017-05-23	Toxomerus marginatus (Say, 1823)	Animalia	Arthropoda	Insecta	Diptera	Syrphidae	Syrphinae	Toxomerini	Toxomerus	marginatus		species	J. Chisausky	Krigia sp	Net	Asteraceae	Krigia	sp	genus	North America, United States, Illinois, Williamson	North America	United States	US	Illinois	Williamson	Crab Orchard NWR A231T	Field with Cover Crop	37.6887	-89.009	unknown	US		1	individual
SIU106970	PreservedSpecimen	2017-05-23	Toxomerus geminatus (Say, 1823)	Animalia	Arthropoda	Insecta	Diptera	Syrphidae	Syrphinae	Toxomerini	Toxomerus	geminatus		species	J. Chisausky	Senecio glabellus	Net	Asteraceae	Senecio	glabellus	species	North America, United States, Illinois, Williamson	North America	United States	US	Illinois	Williamson	Crab Orchard NWR A231C	Field with Cover Crop	37.6887	-89.009	unknown	US		1	individual
SIU106971	PreservedSpecimen	2017-05-23	Toxomerus marginatus (Say, 1823)	Animalia	Arthropoda	Insecta	Diptera	Syrphidae	Syrphinae	Toxomerini	Toxomerus	marginatus		species	J. Chisausky	Senecio glabellus	Net	Asteraceae	Senecio	glabellus	species	North America, United States, Illinois, Williamson	North America	United States	US	Illinois	Williamson	Crab Orchard NWR A231C	Field with Cover Crop	37.6887	-89.009	unknown	US		1	individual
SIU106973	PreservedSpecimen	2017-05-23	Toxomerus marginatus (Say, 1823)	Animalia	Arthropoda	Insecta	Diptera	Syrphidae	Syrphinae	Toxomerini	Toxomerus	marginatus		species	J. Chisausky	Krigia sp	Net	Asteraceae	Krigia	sp	genus	North America, United States, Illinois, Williamson	North America	United States	US	Illinois	Williamson	Crab Orchard NWR A231C	Field with Cover Crop	37.6887	-89.009	unknown	US		1	individual
SIU106974	PreservedSpecimen	2017-05-23	Toxomerus marginatus (Say, 1823)	Animalia	Arthropoda	Insecta	Diptera	Syrphidae	Syrphinae	Toxomerini	Toxomerus	marginatus		species	J. Chisausky	Krigia sp	Net	Asteraceae	Krigia	sp	genus	North America, United States, Illinois, Williamson	North America	United States	US	Illinois	Williamson	Crab Orchard NWR A231C	Field with Cover Crop	37.6887	-89.009	unknown	US		1	individual
SIU106976	PreservedSpecimen	2017-05-23	Toxomerus marginatus (Say, 1823)	Animalia	Arthropoda	Insecta	Diptera	Syrphidae	Syrphinae	Toxomerini	Toxomerus	marginatus		species	J. Chisausky	Krigia sp	Net	Asteraceae	Krigia	sp	genus	North America, United States, Illinois, Williamson	North America	United States	US	Illinois	Williamson	Crab Orchard NWR A231C	Field with Cover Crop	37.6887	-89.009	unknown	US		1	individual
SIU106989	PreservedSpecimen	2017-07-07	Toxomerus marginatus (Say, 1823)	Animalia	Arthropoda	Insecta	Diptera	Syrphidae	Syrphinae	Toxomerini	Toxomerus	marginatus		species	J. Chisausky	Erigeron philadelphicus	Net	Asteraceae	Erigeron	philadelphicus	species	North America, United States, Illinois, Williamson	North America	United States	US	Illinois	Williamson	Crab Orchard NWR B141T	Field with Cover Crop	37.7092	-89.094	unknown	US		1	individual
SIU107297	PreservedSpecimen	2017-07-08	Toxomerus marginatus (Say, 1823)	Animalia	Arthropoda	Insecta	Diptera	Syrphidae	Syrphinae	Toxomerini	Toxomerus	marginatus		species	J. Chisausky	Erigeron sp	Net	Asteraceae	Erigeron	sp	genus	North America, United States, Illinois, Williamson	North America	United States	US	Illinois	Williamson	Crab Orchard NWR B2W5C	Field with Cover Crop	37.7367	-89.0972	unknown	US		1	individual
SIU107470	PreservedSpecimen	2017-06-24	Toxomerus geminatus (Say, 1823)	Animalia	Arthropoda	Insecta	Diptera	Syrphidae	Syrphinae	Toxomerini	Toxomerus	geminatus		species	J. Chisausky	Pan Trap	Pan Trap					North America, United States, Illinois, Williamson	North America	United States	US	Illinois	Williamson	Crab Orchard NWR B88T	Field with Cover Crop	37.7466	-89.1411	unknown	US		1	individual
SIU107472	PreservedSpecimen	2017-06-24	Toxomerus marginatus (Say, 1823)	Animalia	Arthropoda	Insecta	Diptera	Syrphidae	Syrphinae	Toxomerini	Toxomerus	marginatus		species	J. Chisausky	Pan Trap	Pan Trap					North America, United States, Illinois, Williamson	North America	United States	US	Illinois	Williamson	Crab Orchard NWR B88T	Field with Cover Crop	37.7466	-89.1411	unknown	US		1	individual
SIU107476	PreservedSpecimen	2017-06-24	Toxomerus marginatus (Say, 1823)	Animalia	Arthropoda	Insecta	Diptera	Syrphidae	Syrphinae	Toxomerini	Toxomerus	marginatus		species	J. Chisausky	Pan Trap	Pan Trap					North America, United States, Illinois, Williamson	North America	United States	US	Illinois	Williamson	Crab Orchard NWR B88T	Field with Cover Crop	37.7466	-89.1411	unknown	US		1	individual
SIU107486	PreservedSpecimen	2017-06-24	Toxomerus geminatus (Say, 1823)	Animalia	Arthropoda	Insecta	Diptera	Syrphidae	Syrphinae	Toxomerini	Toxomerus	geminatus		species	J. Chisausky	Pan Trap	Pan Trap					North America, United States, Illinois, Williamson	North America	United States	US	Illinois	Williamson	Crab Orchard NWR B88T	Field with Cover Crop	37.7466	-89.1411	unknown	US		1	individual
SIU107495	PreservedSpecimen	2017-06-24	Toxomerus marginatus (Say, 1823)	Animalia	Arthropoda	Insecta	Diptera	Syrphidae	Syrphinae	Toxomerini	Toxomerus	marginatus		species	J. Chisausky	Pan Trap	Pan Trap					North America, United States, Illinois, Williamson	North America	United States	US	Illinois	Williamson	Crab Orchard NWR B88T	Field with Cover Crop	37.7466	-89.1411	unknown	US		1	individual
SIU107549	PreservedSpecimen	2017-06-22		Animalia	Arthropoda	Insecta	Diptera	Syrphidae						family		Pan Trap	Pan Trap					North America, United States, Illinois, Williamson	North America	United States	US	Illinois	Williamson	Crab Orchard NWR B2E2T	Field with Cover Crop	37.7386	-89.0868	unknown	US		1	individual
SIU107576	PreservedSpecimen	2017-05-23	Toxomerus marginatus (Say, 1823)	Animalia	Arthropoda	Insecta	Diptera	Syrphidae	Syrphinae	Toxomerini	Toxomerus	marginatus		species	J. Chisausky	Leucanthemum vulgare	Net	Asteraceae	Leucanthemum	vulgare	species	North America, United States, Illinois, Williamson	North America	United States	US	Illinois	Williamson	Crab Orchard NWR A615C	Field with Cover Crop	37.7244	-89.043	unknown	US		1	individual
SIU107783	PreservedSpecimen	2017-07-07	Toxomerus marginatus (Say, 1823)	Animalia	Arthropoda	Insecta	Diptera	Syrphidae	Syrphinae	Toxomerini	Toxomerus	marginatus		species	J. Chisausky	Ranunculus bulbosus	Net	Ranunculaceae	Ranunculus	bulbosus	species	North America, United States, Illinois, Williamson	North America	United States	US	Illinois	Williamson	Crab Orchard NWR A245C	Field with Cover Crop	37.6575	-89.02	unknown	US		1	individual
SIU107794	PreservedSpecimen	2017-07-07	Toxomerus boscii (Macquart, 1842)	Animalia	Arthropoda	Insecta	Diptera	Syrphidae	Syrphinae	Toxomerini	Toxomerus	boscii		species	J. Chisausky	Ranunculus bulbosus	Net	Ranunculaceae	Ranunculus	bulbosus	species	North America, United States, Illinois, Williamson	North America	United States	US	Illinois	Williamson	Crab Orchard NWR A245C	Field with Cover Crop	37.6575	-89.02	unknown	US		1	individual
SIU107796	PreservedSpecimen	2017-07-07	Toxomerus marginatus (Say, 1823)	Animalia	Arthropoda	Insecta	Diptera	Syrphidae	Syrphinae	Toxomerini	Toxomerus	marginatus		species	J. Chisausky	Ranunculus bulbosus	Net	Ranunculaceae	Ranunculus	bulbosus	species	North America, United States, Illinois, Williamson	North America	United States	US	Illinois	Williamson	Crab Orchard NWR A245C	Field with Cover Crop	37.6575	-89.02	unknown	US		1	individual
SIU107804	PreservedSpecimen	2017-06-24	Toxomerus marginatus (Say, 1823)	Animalia	Arthropoda	Insecta	Diptera	Syrphidae	Syrphinae	Toxomerini	Toxomerus	marginatus		species	J. Chisausky	Rudbeckia hirta	Net	Asteraceae	Rudbeckia	hirta	species	North America, United States, Illinois, Williamson	North America	United States	US	Illinois	Williamson	Crab Orchard NWR B87C	Field with Cover Crop	37.7508	-89.139	unknown	US		1	individual
SIU107806	PreservedSpecimen	2017-06-24	Toxomerus marginatus (Say, 1823)	Animalia	Arthropoda	Insecta	Diptera	Syrphidae	Syrphinae	Toxomerini	Toxomerus	marginatus		species	J. Chisausky	Rudbeckia hirta	Net	Asteraceae	Rudbeckia	hirta	species	North America, United States, Illinois, Williamson	North America	United States	US	Illinois	Williamson	Crab Orchard NWR B87C	Field with Cover Crop	37.7508	-89.139	unknown	US		1	individual
SIU107838	PreservedSpecimen	2017-06-24	Toxomerus marginatus (Say, 1823)	Animalia	Arthropoda	Insecta	Diptera	Syrphidae	Syrphinae	Toxomerini	Toxomerus	marginatus		species	J. Chisausky	Oxalis stricta	Net	Oxalidaceae	Oxalis	stricta	species	North America, United States, Illinois, Williamson	North America	United States	US	Illinois	Williamson	Crab Orchard NWR B88T	Field with Cover Crop	37.7466	-89.1411	unknown	US		1	individual
SIU107840	PreservedSpecimen	2017-06-24	Palpada vinetorum (Fabricius, 1799)	Animalia	Arthropoda	Insecta	Diptera	Syrphidae	Eristalinae	Eristalini	Palpada	vinetorum		species	J. Chisausky	Rudbeckia hirta	Net	Asteraceae	Rudbeckia	hirta	species	North America, United States, Illinois, Williamson	North America	United States	US	Illinois	Williamson	Crab Orchard NWR B88T	Field with Cover Crop	37.7466	-89.1411	unknown	US		1	individual
SIU107846	PreservedSpecimen	2017-05-23	Toxomerus marginatus (Say, 1823)	Animalia	Arthropoda	Insecta	Diptera	Syrphidae	Syrphinae	Toxomerini	Toxomerus	marginatus		species	J. Chisausky	Pan Trap	Pan Trap					North America, United States, Illinois, Williamson	North America	United States	US	Illinois	Williamson	Crab Orchard NWR A615C	Field with Cover Crop	37.7244	-89.043	unknown	US		1	individual
SIU107848	PreservedSpecimen	2017-05-23	Toxomerus marginatus (Say, 1823)	Animalia	Arthropoda	Insecta	Diptera	Syrphidae	Syrphinae	Toxomerini	Toxomerus	marginatus		species	J. Chisausky	Pan Trap	Pan Trap					North America, United States, Illinois, Williamson	North America	United States	US	Illinois	Williamson	Crab Orchard NWR A615C	Field with Cover Crop	37.7244	-89.043	unknown	US		1	individual
SIU107854	PreservedSpecimen	2017-05-23	Toxomerus marginatus (Say, 1823)	Animalia	Arthropoda	Insecta	Diptera	Syrphidae	Syrphinae	Toxomerini	Toxomerus	marginatus		species	J. Chisausky	Pan Trap	Pan Trap					North America, United States, Illinois, Williamson	North America	United States	US	Illinois	Williamson	Crab Orchard NWR A615T	Field with Cover Crop	37.7244	-89.043	unknown	US		1	individual
SIU107943	PreservedSpecimen	2017-07-07	Tropidia albistylum (Macquart, 1847)	Animalia	Arthropoda	Insecta	Diptera	Syrphidae	Eristalinae	Milesiini	Tropidia	albistylum		species	J. Chisausky	Diodia virginiana	Net	Rubiaceae	Diodia	virginiana	species	North America, United States, Illinois, Williamson	North America	United States	US	Illinois	Williamson	Crab Orchard NWR A241C	Field with Cover Crop	37.6612	-89.0186	unknown	US		1	individual
SIU107946	PreservedSpecimen	2017-07-07	Toxomerus marginatus (Say, 1823)	Animalia	Arthropoda	Insecta	Diptera	Syrphidae	Syrphinae	Toxomerini	Toxomerus	marginatus		species	J. Chisausky	Rorippa tenerrima	Net	Brassicaceae	Rorippa	tenerrima	species	North America, United States, Illinois, Williamson	North America	United States	US	Illinois	Williamson	Crab Orchard NWR A241C	Field with Cover Crop	37.6612	-89.0186	unknown	US		1	individual
SIU107967	PreservedSpecimen	2017-06-19	Toxomerus marginatus (Say, 1823)	Animalia	Arthropoda	Insecta	Diptera	Syrphidae	Syrphinae	Toxomerini	Toxomerus	marginatus		species	J. Chisausky	Oxalis stricta	Net	Oxalidaceae	Oxalis	stricta	species	North America, United States, Illinois, Williamson	North America	United States	US	Illinois	Williamson	Crab Orchard NWR B141C	Field with Cover Crop	37.7092	-89.094	unknown	US		1	individual
SIU108039	PreservedSpecimen	2017-04-23	Eupeodes latifasciatus (Macquart, 1829)	Animalia	Arthropoda	Insecta	Diptera	Syrphidae	Syrphinae	Syrphini	Eupeodes	latifasciatus		species	J. Chisausky	Lepidium virginicum	Net	Brassicaceae	Lepidium	virginicum	species	North America, United States, Illinois, Williamson	North America	United States	US	Illinois	Williamson	Crab Orchard NWR A6W1C	Field with Cover Crop	37.7183	-89.0568	unknown	US		1	individual
SIU108064	PreservedSpecimen	2017-04-23	Eupeodes cf. americanus	Animalia	Arthropoda	Insecta	Diptera	Syrphidae	Syrphinae	Syrphini	Eupeodes	cf. americanus	E. americanus or pomus	species group	J. Chisausky	Barbarea vulgaris	Net	Brassicaceae	Barbarea	vulgaris	species	North America, United States, Illinois, Williamson	North America	United States	US	Illinois	Williamson	Crab Orchard NWR A6W1C	Field with Cover Crop	37.7183	-89.0568	unknown	US		1	individual
SIU108102	PreservedSpecimen	2017-05-22	Toxomerus marginatus (Say, 1823)	Animalia	Arthropoda	Insecta	Diptera	Syrphidae	Syrphinae	Toxomerini	Toxomerus	marginatus		species	J. Chisausky	Krigia sp	Net	Asteraceae	Krigia	sp	genus	North America, United States, Illinois, Williamson	North America	United States	US	Illinois	Williamson	Crab Orchard NWR B141C	Field with Cover Crop	37.7092	-89.094	unknown	US		1	individual
SIU108105	PreservedSpecimen	2017-05-22	Toxomerus marginatus (Say, 1823)	Animalia	Arthropoda	Insecta	Diptera	Syrphidae	Syrphinae	Toxomerini	Toxomerus	marginatus		species	J. Chisausky	Oxalis stricta	Net	Oxalidaceae	Oxalis	stricta	species	North America, United States, Illinois, Williamson	North America	United States	US	Illinois	Williamson	Crab Orchard NWR B141C	Field with Cover Crop	37.7092	-89.094	unknown	US		1	individual
SIU108110	PreservedSpecimen	2017-05-22	Toxomerus marginatus (Say, 1823)	Animalia	Arthropoda	Insecta	Diptera	Syrphidae	Syrphinae	Toxomerini	Toxomerus	marginatus		species	J. Chisausky	Oxalis stricta	Net	Oxalidaceae	Oxalis	stricta	species	North America, United States, Illinois, Williamson	North America	United States	US	Illinois	Williamson	Crab Orchard NWR B141C	Field with Cover Crop	37.7092	-89.094	unknown	US		1	individual
SIU108113	PreservedSpecimen	2017-05-22	Toxomerus marginatus (Say, 1823)	Animalia	Arthropoda	Insecta	Diptera	Syrphidae	Syrphinae	Toxomerini	Toxomerus	marginatus		species	J. Chisausky	Krigia sp	Net	Asteraceae	Krigia	sp	genus	North America, United States, Illinois, Williamson	North America	United States	US	Illinois	Williamson	Crab Orchard NWR B141C	Field with Cover Crop	37.7092	-89.094	unknown	US		1	individual
SIU108115	PreservedSpecimen	2017-05-23		Animalia	Arthropoda	Insecta	Diptera	Syrphidae						family		Pan Trap	Pan Trap					North America, United States, Illinois, Williamson	North America	United States	US	Illinois	Williamson	Crab Orchard NWR B2E2C	Field with Cover Crop	37.7386	-89.0868	unknown	US		1	individual
SIU108123	PreservedSpecimen	2017-06-13	Toxomerus marginatus (Say, 1823)	Animalia	Arthropoda	Insecta	Diptera	Syrphidae	Syrphinae	Toxomerini	Toxomerus	marginatus		species	J. Chisausky	Rudbeckia sp	Net	Asteraceae	Rudbeckia	sp	genus	North America, United States, Illinois, Williamson	North America	United States	US	Illinois	Williamson	Crab Orchard NWR A111T	Field with Cover Crop	37.7238	-89.0007	unknown	US		1	individual
SIU108139	PreservedSpecimen	2017-06-12	Toxomerus marginatus (Say, 1823)	Animalia	Arthropoda	Insecta	Diptera	Syrphidae	Syrphinae	Toxomerini	Toxomerus	marginatus		species	J. Chisausky	Erigeron sp	Net	Asteraceae	Erigeron	sp	genus	North America, United States, Illinois, Williamson	North America	United States	US	Illinois	Williamson	Crab Orchard NWR A329C	Field with Cover Crop	37.6936	-89.0879	unknown	US		1	individual
SIU108171	PreservedSpecimen	2017-07-03	Toxomerus marginatus (Say, 1823)	Animalia	Arthropoda	Insecta	Diptera	Syrphidae	Syrphinae	Toxomerini	Toxomerus	marginatus		species	J. Chisausky	Trifolium pratense	Net	Fabaceae	Trifolium	pratense	species	North America, United States, Illinois, Williamson	North America	United States	US	Illinois	Williamson	Crab Orchard NWR A111C	Field with Cover Crop	37.7238	-89.0007	unknown	US		1	individual
SIU108229	PreservedSpecimen	2017-07-04	Toxomerus marginatus (Say, 1823)	Animalia	Arthropoda	Insecta	Diptera	Syrphidae	Syrphinae	Toxomerini	Toxomerus	marginatus		species	J. Chisausky	Phyla lanceolata	Net	Verbenaceae	Phyla	lanceolata	species	North America, United States, Illinois, Williamson	North America	United States	US	Illinois	Williamson	Crab Orchard NWR A6W1C	Field with Cover Crop	37.7183	-89.0568	unknown	US		1	individual
SIU108230	PreservedSpecimen	2017-07-04	Toxomerus marginatus (Say, 1823)	Animalia	Arthropoda	Insecta	Diptera	Syrphidae	Syrphinae	Toxomerini	Toxomerus	marginatus		species	J. Chisausky	Phyla lanceolata	Net	Verbenaceae	Phyla	lanceolata	species	North America, United States, Illinois, Williamson	North America	United States	US	Illinois	Williamson	Crab Orchard NWR A6W1C	Field with Cover Crop	37.7183	-89.0568	unknown	US		1	individual
SIU108231	PreservedSpecimen	2017-07-04	Toxomerus marginatus (Say, 1823)	Animalia	Arthropoda	Insecta	Diptera	Syrphidae	Syrphinae	Toxomerini	Toxomerus	marginatus		species	J. Chisausky	Phyla lanceolata	Net	Verbenaceae	Phyla	lanceolata	species	North America, United States, Illinois, Williamson	North America	United States	US	Illinois	Williamson	Crab Orchard NWR A6W1C	Field with Cover Crop	37.7183	-89.0568	unknown	US		1	individual
SIU108232	PreservedSpecimen	2017-07-04	Toxomerus marginatus (Say, 1823)	Animalia	Arthropoda	Insecta	Diptera	Syrphidae	Syrphinae	Toxomerini	Toxomerus	marginatus		species	J. Chisausky	Phyla lanceolata	Net	Verbenaceae	Phyla	lanceolata	species	North America, United States, Illinois, Williamson	North America	United States	US	Illinois	Williamson	Crab Orchard NWR A6W1C	Field with Cover Crop	37.7183	-89.0568	unknown	US		1	individual
SIU108233	PreservedSpecimen	2017-07-04	Toxomerus boscii (Macquart, 1842)	Animalia	Arthropoda	Insecta	Diptera	Syrphidae	Syrphinae	Toxomerini	Toxomerus	boscii		species	J. Chisausky	Phyla lanceolata	Net	Verbenaceae	Phyla	lanceolata	species	North America, United States, Illinois, Williamson	North America	United States	US	Illinois	Williamson	Crab Orchard NWR A6W1C	Field with Cover Crop	37.7183	-89.0568	unknown	US		1	individual
SIU108241	PreservedSpecimen	2017-05-23	Toxomerus marginatus (Say, 1823)	Animalia	Arthropoda	Insecta	Diptera	Syrphidae	Syrphinae	Toxomerini	Toxomerus	marginatus		species	J. Chisausky	No Floral Association	Net					North America, United States, Illinois, Williamson	North America	United States	US	Illinois	Williamson	Crab Orchard NWR A615T	Field with Cover Crop	37.7244	-89.043	unknown	US		1	individual
SIU108242	PreservedSpecimen	2017-05-23	Toxomerus marginatus (Say, 1823)	Animalia	Arthropoda	Insecta	Diptera	Syrphidae	Syrphinae	Toxomerini	Toxomerus	marginatus		species	J. Chisausky	No Floral Association	Net					North America, United States, Illinois, Williamson	North America	United States	US	Illinois	Williamson	Crab Orchard NWR A615T	Field with Cover Crop	37.7244	-89.043	unknown	US		1	individual
SIU108243	PreservedSpecimen	2017-05-23	Platycheirus cf. albimanus	Animalia	Arthropoda	Insecta	Diptera	Syrphidae	Syrphinae	_x000D_ Bacchini	Platycheirus	cf. albimanus		species group	G. F. G. Miranda	No Floral Association	Net					North America, United States, Illinois, Williamson	North America	United States	US	Illinois	Williamson	Crab Orchard NWR A615T	Field with Cover Crop	37.7244	-89.043	unknown	US		1	individual
SIU108244	PreservedSpecimen	2017-05-23	Toxomerus marginatus (Say, 1823)	Animalia	Arthropoda	Insecta	Diptera	Syrphidae	Syrphinae	Toxomerini	Toxomerus	marginatus		species	J. Chisausky	No Floral Association	Net					North America, United States, Illinois, Williamson	North America	United States	US	Illinois	Williamson	Crab Orchard NWR A615T	Field with Cover Crop	37.7244	-89.043	unknown	US		1	individual
SIU108245	PreservedSpecimen	2017-05-23	Toxomerus marginatus (Say, 1823)	Animalia	Arthropoda	Insecta	Diptera	Syrphidae	Syrphinae	Toxomerini	Toxomerus	marginatus		species	J. Chisausky	Senecio glabellus	Net	Asteraceae	Senecio	glabellus	species	North America, United States, Illinois, Williamson	North America	United States	US	Illinois	Williamson	Crab Orchard NWR A615T	Field with Cover Crop	37.7244	-89.043	unknown	US		1	individual
SIU108246	PreservedSpecimen	2017-05-23	Toxomerus marginatus (Say, 1823)	Animalia	Arthropoda	Insecta	Diptera	Syrphidae	Syrphinae	Toxomerini	Toxomerus	marginatus		species	J. Chisausky	Senecio glabellus	Net	Asteraceae	Senecio	glabellus	species	North America, United States, Illinois, Williamson	North America	United States	US	Illinois	Williamson	Crab Orchard NWR A615T	Field with Cover Crop	37.7244	-89.043	unknown	US		1	individual
SIU108247	PreservedSpecimen	2017-05-23	Toxomerus marginatus (Say, 1823)	Animalia	Arthropoda	Insecta	Diptera	Syrphidae	Syrphinae	Toxomerini	Toxomerus	marginatus		species	J. Chisausky	Senecio glabellus	Net	Asteraceae	Senecio	glabellus	species	North America, United States, Illinois, Williamson	North America	United States	US	Illinois	Williamson	Crab Orchard NWR A615T	Field with Cover Crop	37.7244	-89.043	unknown	US		1	individual
SIU108248	PreservedSpecimen	2017-05-23	Toxomerus marginatus (Say, 1823)	Animalia	Arthropoda	Insecta	Diptera	Syrphidae	Syrphinae	Toxomerini	Toxomerus	marginatus		species	J. Chisausky	Senecio glabellus	Net	Asteraceae	Senecio	glabellus	species	North America, United States, Illinois, Williamson	North America	United States	US	Illinois	Williamson	Crab Orchard NWR A615T	Field with Cover Crop	37.7244	-89.043	unknown	US		1	individual
SIU108249	PreservedSpecimen	2017-05-23	Toxomerus marginatus (Say, 1823)	Animalia	Arthropoda	Insecta	Diptera	Syrphidae	Syrphinae	Toxomerini	Toxomerus	marginatus		species	J. Chisausky	Senecio glabellus	Net	Asteraceae	Senecio	glabellus	species	North America, United States, Illinois, Williamson	North America	United States	US	Illinois	Williamson	Crab Orchard NWR A615T	Field with Cover Crop	37.7244	-89.043	unknown	US		1	individual
SIU108250	PreservedSpecimen	2017-05-23	Toxomerus marginatus (Say, 1823)	Animalia	Arthropoda	Insecta	Diptera	Syrphidae	Syrphinae	Toxomerini	Toxomerus	marginatus		species	J. Chisausky	Senecio glabellus	Net	Asteraceae	Senecio	glabellus	species	North America, United States, Illinois, Williamson	North America	United States	US	Illinois	Williamson	Crab Orchard NWR A615T	Field with Cover Crop	37.7244	-89.043	unknown	US		1	individual
SIU108317	PreservedSpecimen	2017-04-18	Toxomerus marginatus (Say, 1823)	Animalia	Arthropoda	Insecta	Diptera	Syrphidae	Syrphinae	Toxomerini	Toxomerus	marginatus		species	J. Chisausky	Lepidium virginicum	Net	Brassicaceae	Lepidium	virginicum	species	North America, United States, Illinois, Williamson	North America	United States	US	Illinois	Williamson	Crab Orchard NWR A615C	Field with Cover Crop	37.7244	-89.043	unknown	US		1	individual
SIU108334	PreservedSpecimen	2017-05-25	Toxomerus geminatus (Say, 1823)	Animalia	Arthropoda	Insecta	Diptera	Syrphidae	Syrphinae	Toxomerini	Toxomerus	geminatus		species	J. Chisausky	Pan Trap	Pan Trap					North America, United States, Illinois, Williamson	North America	United States	US	Illinois	Williamson	Crab Orchard NWR A329T	Field with Cover Crop	37.6936	-89.0879	unknown	US		1	individual
SIU108335	PreservedSpecimen	2017-05-25	Toxomerus geminatus (Say, 1823)	Animalia	Arthropoda	Insecta	Diptera	Syrphidae	Syrphinae	Toxomerini	Toxomerus	geminatus		species	J. Chisausky	Pan Trap	Pan Trap					North America, United States, Illinois, Williamson	North America	United States	US	Illinois	Williamson	Crab Orchard NWR A329T	Field with Cover Crop	37.6936	-89.0879	unknown	US		1	individual
SIU108336	PreservedSpecimen	2017-05-25	Toxomerus sp (Macquart, 1855)	Animalia	Arthropoda	Insecta	Diptera	Syrphidae	Syrphinae	Toxomerini	Toxomerus	sp		genus	J. Chisausky	Pan Trap	Pan Trap					North America, United States, Illinois, Williamson	North America	United States	US	Illinois	Williamson	Crab Orchard NWR A329T	Field with Cover Crop	37.6936	-89.0879	unknown	US		1	individual
SIU108337	PreservedSpecimen	2017-05-25	Toxomerus marginatus (Say, 1823)	Animalia	Arthropoda	Insecta	Diptera	Syrphidae	Syrphinae	Toxomerini	Toxomerus	marginatus		species	J. Chisausky	Pan Trap	Pan Trap					North America, United States, Illinois, Williamson	North America	United States	US	Illinois	Williamson	Crab Orchard NWR A329T	Field with Cover Crop	37.6936	-89.0879	unknown	US		1	individual
SIU108348	PreservedSpecimen	2017-05-25	Toxomerus geminatus (Say, 1823)	Animalia	Arthropoda	Insecta	Diptera	Syrphidae	Syrphinae	Toxomerini	Toxomerus	geminatus		species	J. Chisausky	Pan Trap	Pan Trap					North America, United States, Illinois, Williamson	North America	United States	US	Illinois	Williamson	Crab Orchard NWR A215T	Field with Cover Crop	37.679	-89.0018	unknown	US		1	individual
SIU108366	PreservedSpecimen	2017-06-12	Toxomerus marginatus (Say, 1823)	Animalia	Arthropoda	Insecta	Diptera	Syrphidae	Syrphinae	Toxomerini	Toxomerus	marginatus		species	J. Chisausky	Erigeron strigosus	Net	Asteraceae	Erigeron	strigosus	species	North America, United States, Illinois, Williamson	North America	United States	US	Illinois	Williamson	Crab Orchard NWR A232C	Field with Cover Crop	37.6869	-89.0044	unknown	US		1	individual
SIU108378	PreservedSpecimen	2017-05-22	Toxomerus marginatus (Say, 1823)	Animalia	Arthropoda	Insecta	Diptera	Syrphidae	Syrphinae	Toxomerini	Toxomerus	marginatus		species	J. Chisausky	Pan Trap	Pan Trap					North America, United States, Illinois, Williamson	North America	United States	US	Illinois	Williamson	Crab Orchard NWR B88C	Field with Cover Crop	37.7466	-89.1411	unknown	US		1	individual
SIU108390	PreservedSpecimen	2017-05-22	Toxomerus marginatus (Say, 1823)	Animalia	Arthropoda	Insecta	Diptera	Syrphidae	Syrphinae	Toxomerini	Toxomerus	marginatus		species	J. Chisausky	Pan Trap	Pan Trap					North America, United States, Illinois, Williamson	North America	United States	US	Illinois	Williamson	Crab Orchard NWR B88C	Field with Cover Crop	37.7466	-89.1411	unknown	US		1	individual
SIU108397	PreservedSpecimen	2017-05-22	Toxomerus marginatus (Say, 1823)	Animalia	Arthropoda	Insecta	Diptera	Syrphidae	Syrphinae	Toxomerini	Toxomerus	marginatus		species	J. Chisausky	Erigeron sp	Net	Asteraceae	Erigeron	sp	genus	North America, United States, Illinois, Williamson	North America	United States	US	Illinois	Williamson	Crab Orchard NWR B87T	Field with Cover Crop	37.7508	-89.139	unknown	US		1	individual
SIU108402	PreservedSpecimen	2017-05-22	Toxomerus marginatus (Say, 1823)	Animalia	Arthropoda	Insecta	Diptera	Syrphidae	Syrphinae	Toxomerini	Toxomerus	marginatus		species	J. Chisausky	Pan Trap	Pan Trap					North America, United States, Illinois, Williamson	North America	United States	US	Illinois	Williamson	Crab Orchard NWR B87T	Field with Cover Crop	37.7508	-89.139	unknown	US		1	individual
SIU108403	PreservedSpecimen	2017-05-22	Toxomerus marginatus (Say, 1823)	Animalia	Arthropoda	Insecta	Diptera	Syrphidae	Syrphinae	Toxomerini	Toxomerus	marginatus		species	J. Chisausky	Pan Trap	Pan Trap					North America, United States, Illinois, Williamson	North America	United States	US	Illinois	Williamson	Crab Orchard NWR B87T	Field with Cover Crop	37.7508	-89.139	unknown	US		1	individual
SIU108408	PreservedSpecimen	2017-05-22	Toxomerus marginatus (Say, 1823)	Animalia	Arthropoda	Insecta	Diptera	Syrphidae	Syrphinae	Toxomerini	Toxomerus	marginatus		species	J. Chisausky	Pan Trap	Pan Trap					North America, United States, Illinois, Williamson	North America	United States	US	Illinois	Williamson	Crab Orchard NWR B87T	Field with Cover Crop	37.7508	-89.139	unknown	US		1	individual
SIU108420	PreservedSpecimen	2017-05-22		Animalia	Arthropoda	Insecta	Diptera	Syrphidae						family	J. Chisausky	Pan Trap	Pan Trap					North America, United States, Illinois, Williamson	North America	United States	US	Illinois	Williamson	Crab Orchard NWR B88T	Field with Cover Crop	37.7466	-89.1411	unknown	US		1	individual
SIU108431	PreservedSpecimen	2017-05-22	Toxomerus geminatus (Say, 1823)	Animalia	Arthropoda	Insecta	Diptera	Syrphidae	Syrphinae	Toxomerini	Toxomerus	geminatus		species	J. Chisausky	Pan Trap	Pan Trap					North America, United States, Illinois, Williamson	North America	United States	US	Illinois	Williamson	Crab Orchard NWR B88T	Field with Cover Crop	37.7466	-89.1411	unknown	US		1	individual
SIU108442	PreservedSpecimen	2017-05-22	Toxomerus marginatus (Say, 1823)	Animalia	Arthropoda	Insecta	Diptera	Syrphidae	Syrphinae	Toxomerini	Toxomerus	marginatus		species	J. Chisausky	Pan Trap	Pan Trap					North America, United States, Illinois, Williamson	North America	United States	US	Illinois	Williamson	Crab Orchard NWR B141C	Field with Cover Crop	37.7092	-89.094	unknown	US		1	individual
SIU108443	PreservedSpecimen	2017-05-22	Toxomerus marginatus (Say, 1823)	Animalia	Arthropoda	Insecta	Diptera	Syrphidae	Syrphinae	Toxomerini	Toxomerus	marginatus		species	J. Chisausky	Pan Trap	Pan Trap					North America, United States, Illinois, Williamson	North America	United States	US	Illinois	Williamson	Crab Orchard NWR B141C	Field with Cover Crop	37.7092	-89.094	unknown	US		1	individual
SIU108444	PreservedSpecimen	2017-05-22	Toxomerus marginatus (Say, 1823)	Animalia	Arthropoda	Insecta	Diptera	Syrphidae	Syrphinae	Toxomerini	Toxomerus	marginatus		species	J. Chisausky	Pan Trap	Pan Trap					North America, United States, Illinois, Williamson	North America	United States	US	Illinois	Williamson	Crab Orchard NWR B141C	Field with Cover Crop	37.7092	-89.094	unknown	US		1	individual
SIU108472	PreservedSpecimen	2017-05-25	Eristalis transversa (Wiedemann, 1830)	Animalia	Arthropoda	Insecta	Diptera	Syrphidae	Eristalinae	Eristalini	Eristalis	transversa		species	J. Chisausky	Leucanthemum vulgare	Net	Asteraceae	Leucanthemum	vulgare	species	North America, United States, Illinois, Williamson	North America	United States	US	Illinois	Williamson	Crab Orchard NWR A323C	Field with Cover Crop	37.6919	-89.0793	unknown	US		1	individual
SIU108474	PreservedSpecimen	2017-05-25	Toxomerus marginatus (Say, 1823)	Animalia	Arthropoda	Insecta	Diptera	Syrphidae	Syrphinae	Toxomerini	Toxomerus	marginatus		species	J. Chisausky	Oxalis stricta	Net	Oxalidaceae	Oxalis	stricta	species	North America, United States, Illinois, Williamson	North America	United States	US	Illinois	Williamson	Crab Orchard NWR A323C	Field with Cover Crop	37.6919	-89.0793	unknown	US		1	individual
SIU108483	PreservedSpecimen	2017-05-25	Toxomerus marginatus (Say, 1823)	Animalia	Arthropoda	Insecta	Diptera	Syrphidae	Syrphinae	Toxomerini	Toxomerus	marginatus		species	J. Chisausky	Oxalis stricta	Net	Oxalidaceae	Oxalis	stricta	species	North America, United States, Illinois, Williamson	North America	United States	US	Illinois	Williamson	Crab Orchard NWR A329T	Field with Cover Crop	37.6936	-89.0879	unknown	US		1	individual
SIU108487	PreservedSpecimen	2017-05-25	Toxomerus marginatus (Say, 1823)	Animalia	Arthropoda	Insecta	Diptera	Syrphidae	Syrphinae	Toxomerini	Toxomerus	marginatus		species	J. Chisausky	Erigeron sp	Net	Asteraceae	Erigeron	sp	genus	North America, United States, Illinois, Williamson	North America	United States	US	Illinois	Williamson	Crab Orchard NWR A329T	Field with Cover Crop	37.6936	-89.0879	unknown	US		1	individual
SIU108488	PreservedSpecimen	2017-05-25	Toxomerus marginatus (Say, 1823)	Animalia	Arthropoda	Insecta	Diptera	Syrphidae	Syrphinae	Toxomerini	Toxomerus	marginatus		species	J. Chisausky	Erigeron sp	Net	Asteraceae	Erigeron	sp	genus	North America, United States, Illinois, Williamson	North America	United States	US	Illinois	Williamson	Crab Orchard NWR A329T	Field with Cover Crop	37.6936	-89.0879	unknown	US		1	individual
SIU108490	PreservedSpecimen	2017-05-25	Toxomerus marginatus (Say, 1823)	Animalia	Arthropoda	Insecta	Diptera	Syrphidae	Syrphinae	Toxomerini	Toxomerus	marginatus		species	J. Chisausky	Erigeron sp	Net	Asteraceae	Erigeron	sp	genus	North America, United States, Illinois, Williamson	North America	United States	US	Illinois	Williamson	Crab Orchard NWR A329T	Field with Cover Crop	37.6936	-89.0879	unknown	US		1	individual
SIU108502	PreservedSpecimen	2017-05-25	Toxomerus marginatus (Say, 1823)	Animalia	Arthropoda	Insecta	Diptera	Syrphidae	Syrphinae	Toxomerini	Toxomerus	marginatus		species	J. Chisausky	Senecio glabellus	Net	Asteraceae	Senecio	glabellus	species	North America, United States, Illinois, Williamson	North America	United States	US	Illinois	Williamson	Crab Orchard NWR B2W5T	Field with Cover Crop	37.7367	-89.0972	unknown	US		1	individual
SIU108506	PreservedSpecimen	2017-05-25	Eristalis dimidiata (Wiedemann, 1830)	Animalia	Arthropoda	Insecta	Diptera	Syrphidae	Eristalinae	Eristalini	Eristalis	dimidiata		species	J. Chisausky	Senecio glabellus	Net	Asteraceae	Senecio	glabellus	species	North America, United States, Illinois, Williamson	North America	United States	US	Illinois	Williamson	Crab Orchard NWR B2W5T	Field with Cover Crop	37.7367	-89.0972	unknown	US		1	individual
SIU108534	PreservedSpecimen	2017-05-25	Eristalis dimidiata (Wiedemann, 1830)	Animalia	Arthropoda	Insecta	Diptera	Syrphidae	Eristalinae	Eristalini	Eristalis	dimidiata		species	J. Chisausky	Senecio glabellus	Net	Asteraceae	Senecio	glabellus	species	North America, United States, Illinois, Williamson	North America	United States	US	Illinois	Williamson	Crab Orchard NWR B2W5C	Field with Cover Crop	37.7367	-89.0972	unknown	US		1	individual
SIU108536	PreservedSpecimen	2017-05-25	Toxomerus marginatus (Say, 1823)	Animalia	Arthropoda	Insecta	Diptera	Syrphidae	Syrphinae	Toxomerini	Toxomerus	marginatus		species	J. Chisausky	Senecio glabellus	Net	Asteraceae	Senecio	glabellus	species	North America, United States, Illinois, Williamson	North America	United States	US	Illinois	Williamson	Crab Orchard NWR B2W5C	Field with Cover Crop	37.7367	-89.0972	unknown	US		1	individual
SIU108543	PreservedSpecimen	2017-05-25	Toxomerus marginatus (Say, 1823)	Animalia	Arthropoda	Insecta	Diptera	Syrphidae	Syrphinae	Toxomerini	Toxomerus	marginatus		species	J. Chisausky	Medicago lupulina	Net	Fabaceae	Medicago	lupulina	species	North America, United States, Illinois, Williamson	North America	United States	US	Illinois	Williamson	Crab Orchard NWR A206T	Field with Cover Crop	37.6865	-88.9939	unknown	US		1	individual
SIU108545	PreservedSpecimen	2017-05-25	Toxomerus marginatus (Say, 1823)	Animalia	Arthropoda	Insecta	Diptera	Syrphidae	Syrphinae	Toxomerini	Toxomerus	marginatus		species	J. Chisausky	Senecio glabellus	Net	Asteraceae	Senecio	glabellus	species	North America, United States, Illinois, Williamson	North America	United States	US	Illinois	Williamson	Crab Orchard NWR A206T	Field with Cover Crop	37.6865	-88.9939	unknown	US		1	individual
SIU108565	PreservedSpecimen	2017-05-22	Toxomerus marginatus (Say, 1823)	Animalia	Arthropoda	Insecta	Diptera	Syrphidae	Syrphinae	Toxomerini	Toxomerus	marginatus		species	J. Chisausky	Krigia sp	Net	Asteraceae	Krigia	sp	genus	North America, United States, Illinois, Williamson	North America	United States	US	Illinois	Williamson	Crab Orchard NWR B88T	Field with Cover Crop	37.7466	-89.1411	unknown	US		1	individual
SIU108568	PreservedSpecimen	2017-05-22	Toxomerus marginatus (Say, 1823)	Animalia	Arthropoda	Insecta	Diptera	Syrphidae	Syrphinae	Toxomerini	Toxomerus	marginatus		species	J. Chisausky	No Floral Association	Net					North America, United States, Illinois, Williamson	North America	United States	US	Illinois	Williamson	Crab Orchard NWR B88T	Field with Cover Crop	37.7466	-89.1411	unknown	US		1	individual
SIU108571	PreservedSpecimen	2017-05-22	Toxomerus marginatus (Say, 1823)	Animalia	Arthropoda	Insecta	Diptera	Syrphidae	Syrphinae	Toxomerini	Toxomerus	marginatus		species	J. Chisausky	Oxalis stricta	Net	Oxalidaceae	Oxalis	stricta	species	North America, United States, Illinois, Williamson	North America	United States	US	Illinois	Williamson	Crab Orchard NWR B88T	Field with Cover Crop	37.7466	-89.1411	unknown	US		1	individual
SIU108572	PreservedSpecimen	2017-05-22	Toxomerus marginatus (Say, 1823)	Animalia	Arthropoda	Insecta	Diptera	Syrphidae	Syrphinae	Toxomerini	Toxomerus	marginatus		species	J. Chisausky	Krigia sp	Net	Asteraceae	Krigia	sp	genus	North America, United States, Illinois, Williamson	North America	United States	US	Illinois	Williamson	Crab Orchard NWR B88T	Field with Cover Crop	37.7466	-89.1411	unknown	US		1	individual
SIU108575	PreservedSpecimen	2017-05-22	Toxomerus marginatus (Say, 1823)	Animalia	Arthropoda	Insecta	Diptera	Syrphidae	Syrphinae	Toxomerini	Toxomerus	marginatus		species	J. Chisausky	Senecio glabellus	Net	Asteraceae	Senecio	glabellus	species	North America, United States, Illinois, Williamson	North America	United States	US	Illinois	Williamson	Crab Orchard NWR B88T	Field with Cover Crop	37.7466	-89.1411	unknown	US		1	individual
SIU108577	PreservedSpecimen	2017-05-22	Toxomerus marginatus (Say, 1823)	Animalia	Arthropoda	Insecta	Diptera	Syrphidae	Syrphinae	Toxomerini	Toxomerus	marginatus		species	J. Chisausky	No Floral Association	Net					North America, United States, Illinois, Williamson	North America	United States	US	Illinois	Williamson	Crab Orchard NWR B141T	Field with Cover Crop	37.7092	-89.094	unknown	US		1	individual
SIU108578	PreservedSpecimen	2017-05-22	Toxomerus marginatus (Say, 1823)	Animalia	Arthropoda	Insecta	Diptera	Syrphidae	Syrphinae	Toxomerini	Toxomerus	marginatus		species	J. Chisausky	Oxalis stricta	Net	Oxalidaceae	Oxalis	stricta	species	North America, United States, Illinois, Williamson	North America	United States	US	Illinois	Williamson	Crab Orchard NWR B141T	Field with Cover Crop	37.7092	-89.094	unknown	US		1	individual
SIU108580	PreservedSpecimen	2017-05-22	Toxomerus marginatus (Say, 1823)	Animalia	Arthropoda	Insecta	Diptera	Syrphidae	Syrphinae	Toxomerini	Toxomerus	marginatus		species	J. Chisausky	Krigia sp	Net	Asteraceae	Krigia	sp	genus	North America, United States, Illinois, Williamson	North America	United States	US	Illinois	Williamson	Crab Orchard NWR B141T	Field with Cover Crop	37.7092	-89.094	unknown	US		1	individual
SIU108581	PreservedSpecimen	2017-05-22	Toxomerus marginatus (Say, 1823)	Animalia	Arthropoda	Insecta	Diptera	Syrphidae	Syrphinae	Toxomerini	Toxomerus	marginatus		species	J. Chisausky	Krigia sp	Net	Asteraceae	Krigia	sp	genus	North America, United States, Illinois, Williamson	North America	United States	US	Illinois	Williamson	Crab Orchard NWR B141T	Field with Cover Crop	37.7092	-89.094	unknown	US		1	individual
SIU108582	PreservedSpecimen	2017-05-22	Toxomerus geminatus (Say, 1823)	Animalia	Arthropoda	Insecta	Diptera	Syrphidae	Syrphinae	Toxomerini	Toxomerus	geminatus		species	J. Chisausky	No Floral Association	Net					North America, United States, Illinois, Williamson	North America	United States	US	Illinois	Williamson	Crab Orchard NWR B141T	Field with Cover Crop	37.7092	-89.094	unknown	US		1	individual
SIU108583	PreservedSpecimen	2017-05-22	Toxomerus marginatus (Say, 1823)	Animalia	Arthropoda	Insecta	Diptera	Syrphidae	Syrphinae	Toxomerini	Toxomerus	marginatus		species	J. Chisausky	Krigia sp	Net	Asteraceae	Krigia	sp	genus	North America, United States, Illinois, Williamson	North America	United States	US	Illinois	Williamson	Crab Orchard NWR B141T	Field with Cover Crop	37.7092	-89.094	unknown	US		1	individual
SIU108584	PreservedSpecimen	2017-05-22	Toxomerus marginatus (Say, 1823)	Animalia	Arthropoda	Insecta	Diptera	Syrphidae	Syrphinae	Toxomerini	Toxomerus	marginatus		species	J. Chisausky	No Floral Association	Net					North America, United States, Illinois, Williamson	North America	United States	US	Illinois	Williamson	Crab Orchard NWR B141T	Field with Cover Crop	37.7092	-89.094	unknown	US		1	individual
SIU108585	PreservedSpecimen	2017-05-22	Toxomerus marginatus (Say, 1823)	Animalia	Arthropoda	Insecta	Diptera	Syrphidae	Syrphinae	Toxomerini	Toxomerus	marginatus		species	J. Chisausky	Krigia sp	Net	Asteraceae	Krigia	sp	genus	North America, United States, Illinois, Williamson	North America	United States	US	Illinois	Williamson	Crab Orchard NWR B141T	Field with Cover Crop	37.7092	-89.094	unknown	US		1	individual
SIU108586	PreservedSpecimen	2017-05-22	Toxomerus marginatus (Say, 1823)	Animalia	Arthropoda	Insecta	Diptera	Syrphidae	Syrphinae	Toxomerini	Toxomerus	marginatus		species	J. Chisausky	Krigia sp	Net	Asteraceae	Krigia	sp	genus	North America, United States, Illinois, Williamson	North America	United States	US	Illinois	Williamson	Crab Orchard NWR B141T	Field with Cover Crop	37.7092	-89.094	unknown	US		1	individual
SIU108587	PreservedSpecimen	2017-05-22	Toxomerus marginatus (Say, 1823)	Animalia	Arthropoda	Insecta	Diptera	Syrphidae	Syrphinae	Toxomerini	Toxomerus	marginatus		species	J. Chisausky	Oxalis stricta	Net	Oxalidaceae	Oxalis	stricta	species	North America, United States, Illinois, Williamson	North America	United States	US	Illinois	Williamson	Crab Orchard NWR B141T	Field with Cover Crop	37.7092	-89.094	unknown	US		1	individual
SIU108589	PreservedSpecimen	2017-05-22	Toxomerus marginatus (Say, 1823)	Animalia	Arthropoda	Insecta	Diptera	Syrphidae	Syrphinae	Toxomerini	Toxomerus	marginatus		species	J. Chisausky	Krigia sp	Net	Asteraceae	Krigia	sp	genus	North America, United States, Illinois, Williamson	North America	United States	US	Illinois	Williamson	Crab Orchard NWR B141T	Field with Cover Crop	37.7092	-89.094	unknown	US		1	individual
SIU108591	PreservedSpecimen	2017-05-22	Toxomerus marginatus (Say, 1823)	Animalia	Arthropoda	Insecta	Diptera	Syrphidae	Syrphinae	Toxomerini	Toxomerus	marginatus		species	J. Chisausky	Krigia sp	Net	Asteraceae	Krigia	sp	genus	North America, United States, Illinois, Williamson	North America	United States	US	Illinois	Williamson	Crab Orchard NWR B141T	Field with Cover Crop	37.7092	-89.094	unknown	US		1	individual
SIU108592	PreservedSpecimen	2017-05-22	Toxomerus marginatus (Say, 1823)	Animalia	Arthropoda	Insecta	Diptera	Syrphidae	Syrphinae	Toxomerini	Toxomerus	marginatus		species	J. Chisausky	Krigia sp	Net	Asteraceae	Krigia	sp	genus	North America, United States, Illinois, Williamson	North America	United States	US	Illinois	Williamson	Crab Orchard NWR B141T	Field with Cover Crop	37.7092	-89.094	unknown	US		1	individual
SIU108597	PreservedSpecimen	2017-05-22	Toxomerus marginatus (Say, 1823)	Animalia	Arthropoda	Insecta	Diptera	Syrphidae	Syrphinae	Toxomerini	Toxomerus	marginatus		species	J. Chisausky	Oxalis stricta	Net	Oxalidaceae	Oxalis	stricta	species	North America, United States, Illinois, Williamson	North America	United States	US	Illinois	Williamson	Crab Orchard NWR B87C	Field with Cover Crop	37.7508	-89.139	unknown	US		1	individual
SIU108598	PreservedSpecimen	2017-05-22	Toxomerus marginatus (Say, 1823)	Animalia	Arthropoda	Insecta	Diptera	Syrphidae	Syrphinae	Toxomerini	Toxomerus	marginatus		species	J. Chisausky	Geranium carolinianum	Net	Geraniaceae	Geranium	carolinianum	species	North America, United States, Illinois, Williamson	North America	United States	US	Illinois	Williamson	Crab Orchard NWR B87C	Field with Cover Crop	37.7508	-89.139	unknown	US		1	individual
SIU108698	PreservedSpecimen	2017-06-13		Animalia	Arthropoda	Insecta	Diptera	Syrphidae						family	J. Chisausky	Oxalis stricta	Net	Oxalidaceae	Oxalis	stricta	species	North America, United States, Illinois, Williamson	North America	United States	US	Illinois	Williamson	Crab Orchard NWR A231T	Field with Cover Crop	37.6887	-89.009	unknown	US		1	individual
SIU108714	PreservedSpecimen	2017-05-22	Toxomerus marginatus (Say, 1823)	Animalia	Arthropoda	Insecta	Diptera	Syrphidae	Syrphinae	Toxomerini	Toxomerus	marginatus		species	J. Chisausky	Geranium carolinianum	Net	Geraniaceae	Geranium	carolinianum	species	North America, United States, Illinois, Williamson	North America	United States	US	Illinois	Williamson	Crab Orchard NWR B88C	Field with Cover Crop	37.7466	-89.1411	unknown	US		1	individual
SIU108978	PreservedSpecimen	2017-05-25		Animalia	Arthropoda	Insecta	Diptera	Syrphidae						family		Pan Trap	Pan Trap					North America, United States, Illinois, Williamson	North America	United States	US	Illinois	Williamson	Crab Orchard NWR A323C	Field with Cover Crop	37.6919	-89.0793	unknown	US		1	individual
SIU108999	PreservedSpecimen	2017-05-25		Animalia	Arthropoda	Insecta	Diptera	Syrphidae						family		Pan Trap	Pan Trap					North America, United States, Illinois, Williamson	North America	United States	US	Illinois	Williamson	Crab Orchard NWR A329C	Field with Cover Crop	37.6936	-89.0879	unknown	US		1	individual
SIU109026	PreservedSpecimen	2017-05-25	Toxomerus marginatus (Say, 1823)	Animalia	Arthropoda	Insecta	Diptera	Syrphidae	Syrphinae	Toxomerini	Toxomerus	marginatus		species	J. Chisausky	Pan Trap	Pan Trap					North America, United States, Illinois, Williamson	North America	United States	US	Illinois	Williamson	Crab Orchard NWR B2W5T	Field with Cover Crop	37.7367	-89.0972	unknown	US		1	individual
SIU109047	PreservedSpecimen	2017-05-25	Toxomerus marginatus (Say, 1823)	Animalia	Arthropoda	Insecta	Diptera	Syrphidae	Syrphinae	Toxomerini	Toxomerus	marginatus		species	J. Chisausky	Pan Trap	Pan Trap					North America, United States, Illinois, Williamson	North America	United States	US	Illinois	Williamson	Crab Orchard NWR B2W5C	Field with Cover Crop	37.7367	-89.0972	unknown	US		1	individual
SIU109061	PreservedSpecimen	2017-05-25	Toxomerus marginatus (Say, 1823)	Animalia	Arthropoda	Insecta	Diptera	Syrphidae	Syrphinae	Toxomerini	Toxomerus	marginatus		species	J. Chisausky	Pan Trap	Pan Trap					North America, United States, Illinois, Williamson	North America	United States	US	Illinois	Williamson	Crab Orchard NWR B2W5C	Field with Cover Crop	37.7367	-89.0972	unknown	US		1	individual
SIU109093	PreservedSpecimen	2017-05-25	Toxomerus marginatus (Say, 1823)	Animalia	Arthropoda	Insecta	Diptera	Syrphidae	Syrphinae	Toxomerini	Toxomerus	marginatus		species	J. Chisausky	Pan Trap	Pan Trap					North America, United States, Illinois, Williamson	North America	United States	US	Illinois	Williamson	Crab Orchard NWR B2W5C	Field with Cover Crop	37.7367	-89.0972	unknown	US		1	individual
SIU109099	PreservedSpecimen	2017-05-23	Toxomerus marginatus (Say, 1823)	Animalia	Arthropoda	Insecta	Diptera	Syrphidae	Syrphinae	Toxomerini	Toxomerus	marginatus		species	J. Chisausky	Pan Trap	Pan Trap					North America, United States, Illinois, Williamson	North America	United States	US	Illinois	Williamson	Crab Orchard NWR A6W1C	Field with Cover Crop	37.7183	-89.0568	unknown	US		1	individual
SIU109106	PreservedSpecimen	2017-05-23	Toxomerus marginatus (Say, 1823)	Animalia	Arthropoda	Insecta	Diptera	Syrphidae	Syrphinae	Toxomerini	Toxomerus	marginatus		species	J. Chisausky	No Floral Association	Net					North America, United States, Illinois, Williamson	North America	United States	US	Illinois	Williamson	Crab Orchard NWR A615C	Field with Cover Crop	37.7244	-89.043	unknown	US		1	individual
SIU109108	PreservedSpecimen	2017-05-23	Toxomerus marginatus (Say, 1823)	Animalia	Arthropoda	Insecta	Diptera	Syrphidae	Syrphinae	Toxomerini	Toxomerus	marginatus		species	J. Chisausky	Krigia sp	Net	Asteraceae	Krigia	sp	genus	North America, United States, Illinois, Williamson	North America	United States	US	Illinois	Williamson	Crab Orchard NWR A615C	Field with Cover Crop	37.7244	-89.043	unknown	US		1	individual
SIU109110	PreservedSpecimen	2017-05-23	Toxomerus marginatus (Say, 1823)	Animalia	Arthropoda	Insecta	Diptera	Syrphidae	Syrphinae	Toxomerini	Toxomerus	marginatus		species	J. Chisausky	Krigia sp	Net	Asteraceae	Krigia	sp	genus	North America, United States, Illinois, Williamson	North America	United States	US	Illinois	Williamson	Crab Orchard NWR A615C	Field with Cover Crop	37.7244	-89.043	unknown	US		1	individual
SIU109112	PreservedSpecimen	2017-05-23		Animalia	Arthropoda	Insecta	Diptera	Syrphidae						family	J. Chisausky	No Floral Association	Net					North America, United States, Illinois, Williamson	North America	United States	US	Illinois	Williamson	Crab Orchard NWR A615C	Field with Cover Crop	37.7244	-89.043	unknown	US		1	individual
SIU109113	PreservedSpecimen	2017-05-23	Toxomerus marginatus (Say, 1823)	Animalia	Arthropoda	Insecta	Diptera	Syrphidae	Syrphinae	Toxomerini	Toxomerus	marginatus		species	J. Chisausky	No Floral Association	Net					North America, United States, Illinois, Williamson	North America	United States	US	Illinois	Williamson	Crab Orchard NWR A615C	Field with Cover Crop	37.7244	-89.043	unknown	US		1	individual
SIU109114	PreservedSpecimen	2017-05-23	Toxomerus marginatus (Say, 1823)	Animalia	Arthropoda	Insecta	Diptera	Syrphidae	Syrphinae	Toxomerini	Toxomerus	marginatus		species	J. Chisausky	Trifolium repens	Net	Fabaceae	Trifolium	repens	species	North America, United States, Illinois, Williamson	North America	United States	US	Illinois	Williamson	Crab Orchard NWR A615C	Field with Cover Crop	37.7244	-89.043	unknown	US		1	individual
SIU109116	PreservedSpecimen	2017-05-23	Helophilus fasciatus (Walker, 1849)	Animalia	Arthropoda	Insecta	Diptera	Syrphidae	Eristalinae	Eristalini	Helophilus	fasciatus		species	J. Chisausky	Trifolium repens	Net	Fabaceae	Trifolium	repens	species	North America, United States, Illinois, Williamson	North America	United States	US	Illinois	Williamson	Crab Orchard NWR A615C	Field with Cover Crop	37.7244	-89.043	unknown	US		1	individual
SIU109145	PreservedSpecimen	2017-05-23	Toxomerus marginatus (Say, 1823)	Animalia	Arthropoda	Insecta	Diptera	Syrphidae	Syrphinae	Toxomerini	Toxomerus	marginatus		species	J. Chisausky	Trifolium repens	Net	Fabaceae	Trifolium	repens	species	North America, United States, Illinois, Williamson	North America	United States	US	Illinois	Williamson	Crab Orchard NWR A615C	Field with Cover Crop	37.7244	-89.043	unknown	US		1	individual
SIU109359	PreservedSpecimen	2017-08-15	Toxomerus politus (Say, 1823)	Animalia	Arthropoda	Insecta	Diptera	Syrphidae	Syrphinae	Toxomerini	Toxomerus	politus		species	J. Chisausky	Sida spinosa	Net	Malvaceae	Sida	spinosa	species	North America, United States, Illinois, Williamson	North America	United States	US	Illinois	Williamson	Crab Orchard NWR A23WT	Field with Cover Crop	37.6975	-89.0193	unknown	US		1	individual
SIU109362	PreservedSpecimen	2017-08-16	Milesia virginiensis (Drury, 1773)	Animalia	Arthropoda	Insecta	Diptera	Syrphidae	Eristalinae	Milesiini	Milesia	virginiensis		species	K. Williams	No Floral Association	Net					North America, United States, Illinois, Williamson	North America	United States	US	Illinois	Williamson	Crab Orchard NWR A329C	Field with Cover Crop	37.6936	-89.0879	unknown	US		1	individual
SIU109646	PreservedSpecimen	2017-08-16	Milesia virginiensis (Drury, 1773)	Animalia	Arthropoda	Insecta	Diptera	Syrphidae	Eristalinae	Milesiini	Milesia	virginiensis		species	K. Williams	Erigeron sp	Net	Asteraceae	Erigeron	sp	genus	North America, United States, Illinois, Williamson	North America	United States	US	Illinois	Williamson	Crab Orchard NWR A329C	Field with Cover Crop	37.6936	-89.0879	unknown	US		1	individual
SIU109647	PreservedSpecimen	2017-08-16	Milesia virginiensis (Drury, 1773)	Animalia	Arthropoda	Insecta	Diptera	Syrphidae	Eristalinae	Milesiini	Milesia	virginiensis		species	K. Williams	Oxalis stricta	Net	Oxalidaceae	Oxalis	stricta	species	North America, United States, Illinois, Williamson	North America	United States	US	Illinois	Williamson	Crab Orchard NWR A329T	Field with Cover Crop	37.6936	-89.0879	unknown	US		1	individual
SIU109651	PreservedSpecimen	2017-08-16	Milesia virginiensis (Drury, 1773)	Animalia	Arthropoda	Insecta	Diptera	Syrphidae	Eristalinae	Milesiini	Milesia	virginiensis		species	K. Williams	Oxalis stricta	Net	Oxalidaceae	Oxalis	stricta	species	North America, United States, Illinois, Williamson	North America	United States	US	Illinois	Williamson	Crab Orchard NWR A329T	Field with Cover Crop	37.6936	-89.0879	unknown	US		1	individual
SIU110048	PreservedSpecimen	2017-08-15	Toxomerus politus (Say, 1823)	Animalia	Arthropoda	Insecta	Diptera	Syrphidae	Syrphinae	Toxomerini	Toxomerus	politus		species	J. Chisausky	No Floral Association	Net					North America, United States, Illinois, Williamson	North America	United States	US	Illinois	Williamson	Crab Orchard NWR A104C	Field with Cover Crop	37.7122	-89.0116	unknown	US		1	individual
SIU110088	PreservedSpecimen	2017-08-16	Toxomerus politus (Say, 1823)	Animalia	Arthropoda	Insecta	Diptera	Syrphidae	Syrphinae	Toxomerini	Toxomerus	politus		species	J. Chisausky	Erigeron sp	Net	Asteraceae	Erigeron	sp	genus	North America, United States, Illinois, Williamson	North America	United States	US	Illinois	Williamson	Crab Orchard NWR A351C	Field with Cover Crop	37.692	-89.0743	unknown	US		1	individual
SIU110275	PreservedSpecimen	2017-07-24	Toxomerus boscii (Macquart, 1842)	Animalia	Arthropoda	Insecta	Diptera	Syrphidae	Syrphinae	Toxomerini	Toxomerus	boscii		species	J. Chisausky	Erigeron strigosus	Net	Asteraceae	Erigeron	strigosus	species	North America, United States, Illinois, Williamson	North America	United States	US	Illinois	Williamson	Crab Orchard NWR A232T	Field with Cover Crop	37.6869	-89.0044	unknown	US		1	individual
SIU110307	PreservedSpecimen	2017-07-25	Toxomerus boscii (Macquart, 1842)	Animalia	Arthropoda	Insecta	Diptera	Syrphidae	Syrphinae	Toxomerini	Toxomerus	boscii		species	J. Chisausky	Pan Trap	Pan Trap					North America, United States, Illinois, Williamson	North America	United States	US	Illinois	Williamson	Crab Orchard NWR A245T	Field with Cover Crop	37.6575	-89.02	unknown	US		1	individual
SIU110381	PreservedSpecimen	2017-07-25	Eupeodes cf. americanus	Animalia	Arthropoda	Insecta	Diptera	Syrphidae	Syrphinae	Syrphini	Eupeodes	cf. americanus	E. americanus or pomus	species group	J. Chisausky	Diodia virginiana	Net	Rubiaceae	Diodia	virginiana	species	North America, United States, Illinois, Williamson	North America	United States	US	Illinois	Williamson	Crab Orchard NWR A245C	Field with Cover Crop	37.6575	-89.02	unknown	US		1	individual
SIU110383	PreservedSpecimen	2017-07-25	Ocyptamus fuscipennis (Say, 1823)	Animalia	Arthropoda	Insecta	Diptera	Syrphidae	Syrphinae	Syrphini	Ocyptamus	fuscipennis		species	J. Chisausky	Hypericum sp	Net	Hypericaceae	Hypericum	sp	genus	North America, United States, Illinois, Williamson	North America	United States	US	Illinois	Williamson	Crab Orchard NWR A245C	Field with Cover Crop	37.6575	-89.02	unknown	US		1	individual
SIU110400	PreservedSpecimen	2017-07-25	Milesia virginiensis (Drury, 1773)	Animalia	Arthropoda	Insecta	Diptera	Syrphidae	Eristalinae	Milesiini	Milesia	virginiensis		species	K. Williams	Hypericum sp	Net	Hypericaceae	Hypericum	sp	genus	North America, United States, Illinois, Williamson	North America	United States	US	Illinois	Williamson	Crab Orchard NWR A245T	Field with Cover Crop	37.6575	-89.02	unknown	US		1	individual
SIU110405	PreservedSpecimen	2017-07-25	Milesia virginiensis (Drury, 1773)	Animalia	Arthropoda	Insecta	Diptera	Syrphidae	Eristalinae	Milesiini	Milesia	virginiensis		species	K. Williams	Hypericum sp	Net	Hypericaceae	Hypericum	sp	genus	North America, United States, Illinois, Williamson	North America	United States	US	Illinois	Williamson	Crab Orchard NWR A245T	Field with Cover Crop	37.6575	-89.02	unknown	US		1	individual
SIU110417	PreservedSpecimen	2017-07-25	Palpada vinetorum (Fabricius, 1799)	Animalia	Arthropoda	Insecta	Diptera	Syrphidae	Eristalinae	Eristalini	Palpada	vinetorum		species	J. Chisausky	Erigeron strigosus	Net	Asteraceae	Erigeron	strigosus	species	North America, United States, Illinois, Williamson	North America	United States	US	Illinois	Williamson	Crab Orchard NWR A215C	Field with Cover Crop	37.679	-89.0018	unknown	US		1	individual
SIU110806	PreservedSpecimen	2017-07-25	Toxomerus geminatus (Say, 1823)	Animalia	Arthropoda	Insecta	Diptera	Syrphidae	Syrphinae	Toxomerini	Toxomerus	geminatus		species	J. Chisausky	Pan Trap	Pan Trap					North America, United States, Illinois, Williamson	North America	United States	US	Illinois	Williamson	Crab Orchard NWR A382T	Field with Cover Crop	37.6626	-89.0428	unknown	US		1	individual
SIU110885	PreservedSpecimen	2017-07-25	Toxomerus politus (Say, 1823)	Animalia	Arthropoda	Insecta	Diptera	Syrphidae	Syrphinae	Toxomerini	Toxomerus	politus		species	J. Chisausky	Trifolium pratense	Net	Fabaceae	Trifolium	pratense	species	North America, United States, Illinois, Williamson	North America	United States	US	Illinois	Williamson	Crab Orchard NWR A382T	Field with Cover Crop	37.6626	-89.0428	unknown	US		1	individual
SIU110897	PreservedSpecimen	2017-07-24	Palpada agrorum (Fabricius, 1787)	Animalia	Arthropoda	Insecta	Diptera	Syrphidae	Eristalinae	Eristalini	Palpada	agrorum		species	J. Chisausky	Erigeron sp	Net	Asteraceae	Erigeron	sp	genus	North America, United States, Illinois, Williamson	North America	United States	US	Illinois	Williamson	Crab Orchard NWR A131T	Field with Cover Crop	37.7103	-88.9943	unknown	US		1	individual
SIU110898	PreservedSpecimen	2017-07-24	Toxomerus politus (Say, 1823)	Animalia	Arthropoda	Insecta	Diptera	Syrphidae	Syrphinae	Toxomerini	Toxomerus	politus		species	J. Chisausky	No Floral Association	Net					North America, United States, Illinois, Williamson	North America	United States	US	Illinois	Williamson	Crab Orchard NWR A131T	Field with Cover Crop	37.7103	-88.9943	unknown	US		1	individual
SIU110901	PreservedSpecimen	2017-07-24	Palpada agrorum (Fabricius, 1787)	Animalia	Arthropoda	Insecta	Diptera	Syrphidae	Eristalinae	Eristalini	Palpada	agrorum		species	J. Chisausky	No Floral Association	Net					North America, United States, Illinois, Williamson	North America	United States	US	Illinois	Williamson	Crab Orchard NWR A131T	Field with Cover Crop	37.7103	-88.9943	unknown	US		1	individual
SIU111440	PreservedSpecimen	2017-08-29	Toxomerus marginatus (Say, 1823)	Animalia	Arthropoda	Insecta	Diptera	Syrphidae	Syrphinae	Toxomerini	Toxomerus	marginatus		species	J. Chisausky	Conyza canadensis	Net	Asteraceae	Conyza	canadensis	species	North America, United States, Illinois, Williamson	North America	United States	US	Illinois	Williamson	Crab Orchard NWR A132T	Field with Cover Crop	37.711	-88.9927	unknown	US		1	individual
SIU111448	PreservedSpecimen	2017-08-29	Toxomerus marginatus (Say, 1823)	Animalia	Arthropoda	Insecta	Diptera	Syrphidae	Syrphinae	Toxomerini	Toxomerus	marginatus		species	J. Chisausky	Persicaria sp	Net	Polygonaceae	Persicaria	sp	genus	North America, United States, Illinois, Williamson	North America	United States	US	Illinois	Williamson	Crab Orchard NWR A132C	Field with Cover Crop	37.711	-88.9927	unknown	US		1	individual
SIU111466	PreservedSpecimen	2017-05-25	Toxomerus marginatus (Say, 1823)	Animalia	Arthropoda	Insecta	Diptera	Syrphidae	Syrphinae	Toxomerini	Toxomerus	marginatus		species	J. Chisausky	No Floral Association	Net					North America, United States, Illinois, Williamson	North America	United States	US	Illinois	Williamson	Crab Orchard NWR A329C	Field with Cover Crop	37.6936	-89.0879	unknown	US		1	individual
SIU111468	PreservedSpecimen	2017-05-25	Sphaerophoria contigua (Macquart, 1847)	Animalia	Arthropoda	Insecta	Diptera	Syrphidae	Syrphinae	Syrphini	Sphaerophoria	contigua		species	G. F. G. Miranda	No Floral Association	Net					North America, United States, Illinois, Williamson	North America	United States	US	Illinois	Williamson	Crab Orchard NWR A329C	Field with Cover Crop	37.6936	-89.0879	unknown	US		1	individual
SIU111469	PreservedSpecimen	2017-05-25	Toxomerus marginatus (Say, 1823)	Animalia	Arthropoda	Insecta	Diptera	Syrphidae	Syrphinae	Toxomerini	Toxomerus	marginatus		species	J. Chisausky	Triodanis perfoliata	Net	Campanulaceae	Triodanis	perfoliata	species	North America, United States, Illinois, Williamson	North America	United States	US	Illinois	Williamson	Crab Orchard NWR A329C	Field with Cover Crop	37.6936	-89.0879	unknown	US		1	individual
SIU111470	PreservedSpecimen	2017-05-25	Toxomerus marginatus (Say, 1823)	Animalia	Arthropoda	Insecta	Diptera	Syrphidae	Syrphinae	Toxomerini	Toxomerus	marginatus		species	J. Chisausky	Triodanis leptocarpa	Net	Campanulaceae	Triodanis	leptocarpa	species	North America, United States, Illinois, Williamson	North America	United States	US	Illinois	Williamson	Crab Orchard NWR A329C	Field with Cover Crop	37.6936	-89.0879	unknown	US		1	individual
SIU111472	PreservedSpecimen	2017-05-25	Toxomerus marginatus (Say, 1823)	Animalia	Arthropoda	Insecta	Diptera	Syrphidae	Syrphinae	Toxomerini	Toxomerus	marginatus		species	J. Chisausky	No Floral Association	Net					North America, United States, Illinois, Williamson	North America	United States	US	Illinois	Williamson	Crab Orchard NWR A329C	Field with Cover Crop	37.6936	-89.0879	unknown	US		1	individual
SIU111476	PreservedSpecimen	2017-05-25	Toxomerus geminatus (Say, 1823)	Animalia	Arthropoda	Insecta	Diptera	Syrphidae	Syrphinae	Toxomerini	Toxomerus	geminatus		species	J. Chisausky	Triodanis leptocarpa	Net	Campanulaceae	Triodanis	leptocarpa	species	North America, United States, Illinois, Williamson	North America	United States	US	Illinois	Williamson	Crab Orchard NWR A329C	Field with Cover Crop	37.6936	-89.0879	unknown	US		1	individual
SIU111477	PreservedSpecimen	2017-05-25	Toxomerus marginatus (Say, 1823)	Animalia	Arthropoda	Insecta	Diptera	Syrphidae	Syrphinae	Toxomerini	Toxomerus	marginatus		species	J. Chisausky	Triodanis leptocarpa	Net	Campanulaceae	Triodanis	leptocarpa	species	North America, United States, Illinois, Williamson	North America	United States	US	Illinois	Williamson	Crab Orchard NWR A329C	Field with Cover Crop	37.6936	-89.0879	unknown	US		1	individual
SIU111478	PreservedSpecimen	2017-05-25	Toxomerus marginatus (Say, 1823)	Animalia	Arthropoda	Insecta	Diptera	Syrphidae	Syrphinae	Toxomerini	Toxomerus	marginatus		species	J. Chisausky	Krigia sp	Net	Asteraceae	Krigia	sp	genus	North America, United States, Illinois, Williamson	North America	United States	US	Illinois	Williamson	Crab Orchard NWR A329C	Field with Cover Crop	37.6936	-89.0879	unknown	US		1	individual
SIU111480	PreservedSpecimen	2017-05-25	Toxomerus marginatus (Say, 1823)	Animalia	Arthropoda	Insecta	Diptera	Syrphidae	Syrphinae	Toxomerini	Toxomerus	marginatus		species	J. Chisausky	Erigeron sp	Net	Asteraceae	Erigeron	sp	genus	North America, United States, Illinois, Williamson	North America	United States	US	Illinois	Williamson	Crab Orchard NWR A351C	Field with Cover Crop	37.692	-89.0743	unknown	US		1	individual
SIU111482	PreservedSpecimen	2017-05-25	Toxomerus marginatus (Say, 1823)	Animalia	Arthropoda	Insecta	Diptera	Syrphidae	Syrphinae	Toxomerini	Toxomerus	marginatus		species	J. Chisausky	Erigeron sp	Net	Asteraceae	Erigeron	sp	genus	North America, United States, Illinois, Williamson	North America	United States	US	Illinois	Williamson	Crab Orchard NWR A351C	Field with Cover Crop	37.692	-89.0743	unknown	US		1	individual
SIU111484	PreservedSpecimen	2017-05-25	Toxomerus marginatus (Say, 1823)	Animalia	Arthropoda	Insecta	Diptera	Syrphidae	Syrphinae	Toxomerini	Toxomerus	marginatus		species	J. Chisausky	Erigeron sp	Net	Asteraceae	Erigeron	sp	genus	North America, United States, Illinois, Williamson	North America	United States	US	Illinois	Williamson	Crab Orchard NWR A351C	Field with Cover Crop	37.692	-89.0743	unknown	US		1	individual
SIU111494	PreservedSpecimen	2017-05-25	Toxomerus marginatus (Say, 1823)	Animalia	Arthropoda	Insecta	Diptera	Syrphidae	Syrphinae	Toxomerini	Toxomerus	marginatus		species	J. Chisausky	Erigeron sp	Net	Asteraceae	Erigeron	sp	genus	North America, United States, Illinois, Williamson	North America	United States	US	Illinois	Williamson	Crab Orchard NWR A351C	Field with Cover Crop	37.692	-89.0743	unknown	US		1	individual
SIU111495	PreservedSpecimen	2017-05-25	Toxomerus marginatus (Say, 1823)	Animalia	Arthropoda	Insecta	Diptera	Syrphidae	Syrphinae	Toxomerini	Toxomerus	marginatus		species	J. Chisausky	Erigeron sp	Net	Asteraceae	Erigeron	sp	genus	North America, United States, Illinois, Williamson	North America	United States	US	Illinois	Williamson	Crab Orchard NWR A351C	Field with Cover Crop	37.692	-89.0743	unknown	US		1	individual
SIU111497	PreservedSpecimen	2017-05-25	Toxomerus marginatus (Say, 1823)	Animalia	Arthropoda	Insecta	Diptera	Syrphidae	Syrphinae	Toxomerini	Toxomerus	marginatus		species	J. Chisausky	Erigeron sp	Net	Asteraceae	Erigeron	sp	genus	North America, United States, Illinois, Williamson	North America	United States	US	Illinois	Williamson	Crab Orchard NWR A351C	Field with Cover Crop	37.692	-89.0743	unknown	US		1	individual
SIU111498	PreservedSpecimen	2017-05-25	Toxomerus marginatus (Say, 1823)	Animalia	Arthropoda	Insecta	Diptera	Syrphidae	Syrphinae	Toxomerini	Toxomerus	marginatus		species	J. Chisausky	Erigeron sp	Net	Asteraceae	Erigeron	sp	genus	North America, United States, Illinois, Williamson	North America	United States	US	Illinois	Williamson	Crab Orchard NWR A351C	Field with Cover Crop	37.692	-89.0743	unknown	US		1	individual
SIU111500	PreservedSpecimen	2017-05-25	Toxomerus marginatus (Say, 1823)	Animalia	Arthropoda	Insecta	Diptera	Syrphidae	Syrphinae	Toxomerini	Toxomerus	marginatus		species	J. Chisausky	Erigeron sp	Net	Asteraceae	Erigeron	sp	genus	North America, United States, Illinois, Williamson	North America	United States	US	Illinois	Williamson	Crab Orchard NWR A351C	Field with Cover Crop	37.692	-89.0743	unknown	US		1	individual
SIU111519	PreservedSpecimen	2017-05-25		Animalia	Arthropoda	Insecta	Diptera	Syrphidae						family	J. Chisausky	Erigeron sp	Net	Asteraceae	Erigeron	sp	genus	North America, United States, Illinois, Williamson	North America	United States	US	Illinois	Williamson	Crab Orchard NWR A206C	Field with Cover Crop	37.6865	-88.9939	unknown	US		1	individual
SIU111525	PreservedSpecimen	2017-05-25	Sphaerophoria contigua (Macquart, 1847)	Animalia	Arthropoda	Insecta	Diptera	Syrphidae	Syrphinae	Syrphini	Sphaerophoria	contigua		species	G. F. G. Miranda	Erigeron sp	Net	Asteraceae	Erigeron	sp	genus	North America, United States, Illinois, Williamson	North America	United States	US	Illinois	Williamson	Crab Orchard NWR A206C	Field with Cover Crop	37.6865	-88.9939	unknown	US		1	individual
SIU111526	PreservedSpecimen	2017-05-25		Animalia	Arthropoda	Insecta	Diptera	Syrphidae						family		Pan Trap	Pan Trap					North America, United States, Illinois, Williamson	North America	United States	US	Illinois	Williamson	Crab Orchard NWR A206C	Field with Cover Crop	37.6865	-88.9939	unknown	US		1	individual
SIU111529	PreservedSpecimen	2017-05-25	Eristalis transversa (Wiedemann, 1830)	Animalia	Arthropoda	Insecta	Diptera	Syrphidae	Eristalinae	Eristalini	Eristalis	transversa		species	J. Chisausky	Erigeron sp	Net	Asteraceae	Erigeron	sp	genus	North America, United States, Illinois, Williamson	North America	United States	US	Illinois	Williamson	Crab Orchard NWR A206C	Field with Cover Crop	37.6865	-88.9939	unknown	US		1	individual
SIU111530	PreservedSpecimen	2017-05-25	Tropidia albistylum (Macquart, 1847)	Animalia	Arthropoda	Insecta	Diptera	Syrphidae	Eristalinae	Milesiini	Tropidia	albistylum		species	J. Chisausky	Geranium carolinianum	Net	Geraniaceae	Geranium	carolinianum	species	North America, United States, Illinois, Williamson	North America	United States	US	Illinois	Williamson	Crab Orchard NWR A206C	Field with Cover Crop	37.6865	-88.9939	unknown	US		1	individual
SIU111570	PreservedSpecimen	2017-08-29	Toxomerus politus (Say, 1823)	Animalia	Arthropoda	Insecta	Diptera	Syrphidae	Syrphinae	Toxomerini	Toxomerus	politus		species	J. Chisausky	Ipomea lacunosa	Net	Convolvulaceae	Ipomea	lacunosa	species	North America, United States, Illinois, Williamson	North America	United States	US	Illinois	Williamson	Crab Orchard NWR A134T	Field with Cover Crop	37.7086	-88.9891	unknown	US		1	individual
SIU111573	PreservedSpecimen	2017-08-29	Toxomerus politus (Say, 1823)	Animalia	Arthropoda	Insecta	Diptera	Syrphidae	Syrphinae	Toxomerini	Toxomerus	politus		species	J. Chisausky	Trifolium pratense	Net	Fabaceae	Trifolium	pratense	species	North America, United States, Illinois, Williamson	North America	United States	US	Illinois	Williamson	Crab Orchard NWR A134T	Field with Cover Crop	37.7086	-88.9891	unknown	US		1	individual
SIU111735	PreservedSpecimen	2017-07-25	Toxomerus marginatus (Say, 1823)	Animalia	Arthropoda	Insecta	Diptera	Syrphidae	Syrphinae	Toxomerini	Toxomerus	marginatus		species	J. Chisausky	Phyla lanceolata	Net	Verbenaceae	Phyla	lanceolata	species	North America, United States, Illinois, Williamson	North America	United States	US	Illinois	Williamson	Crab Orchard NWR A6W1C	Field with Cover Crop	37.7183	-89.0568	unknown	US		1	individual
SIU111782	PreservedSpecimen	2017-07-25	Milesia virginiensis (Drury, 1773)	Animalia	Arthropoda	Insecta	Diptera	Syrphidae	Eristalinae	Milesiini	Milesia	virginiensis		species	K. Williams	Hypericum sp	Net	Hypericaceae	Hypericum	sp	genus	North America, United States, Illinois, Williamson	North America	United States	US	Illinois	Williamson	Crab Orchard NWR A382C	Field with Cover Crop	37.6626	-89.0428	unknown	US		1	individual
SIU111783	PreservedSpecimen	2017-07-25	Toxomerus boscii (Macquart, 1842)	Animalia	Arthropoda	Insecta	Diptera	Syrphidae	Syrphinae	Toxomerini	Toxomerus	boscii		species	J. Chisausky	Hypericum sp	Net	Hypericaceae	Hypericum	sp	genus	North America, United States, Illinois, Williamson	North America	United States	US	Illinois	Williamson	Crab Orchard NWR A382C	Field with Cover Crop	37.6626	-89.0428	unknown	US		1	individual
SIU111792	PreservedSpecimen	2017-08-15		Animalia	Arthropoda	Insecta	Diptera	Syrphidae						family	J. Chisausky	No Floral Association	Net					North America, United States, Illinois, Williamson	North America	United States	US	Illinois	Williamson	Crab Orchard NWR A206C	Field with Cover Crop	37.6865	-88.9939	unknown	US		1	individual
SIU111890	PreservedSpecimen	2017-07-24		Animalia	Arthropoda	Insecta	Diptera	Syrphidae						family	J. Chisausky	No Floral Association	Net					North America, United States, Illinois, Williamson	North America	United States	US	Illinois	Williamson	Crab Orchard NWR A206C	Field with Cover Crop	37.6865	-88.9939	unknown	US		1	individual
SIU111891	PreservedSpecimen	2017-07-24		Animalia	Arthropoda	Insecta	Diptera	Syrphidae						family	J. Chisausky	Hypericum sp	Net	Hypericaceae	Hypericum	sp	genus	North America, United States, Illinois, Williamson	North America	United States	US	Illinois	Williamson	Crab Orchard NWR A206T	Field with Cover Crop	37.6865	-88.9939	unknown	US		1	individual
SIU111892	PreservedSpecimen	2017-07-24		Animalia	Arthropoda	Insecta	Diptera	Syrphidae						family	J. Chisausky	Trifolium pratense	Net	Fabaceae	Trifolium	pratense	species	North America, United States, Illinois, Williamson	North America	United States	US	Illinois	Williamson	Crab Orchard NWR A206T	Field with Cover Crop	37.6865	-88.9939	unknown	US		1	individual
SIU111893	PreservedSpecimen	2017-07-24		Animalia	Arthropoda	Insecta	Diptera	Syrphidae						family	J. Chisausky	Trifolium repens	Net	Fabaceae	Trifolium	repens	species	North America, United States, Illinois, Williamson	North America	United States	US	Illinois	Williamson	Crab Orchard NWR A206T	Field with Cover Crop	37.6865	-88.9939	unknown	US		1	individual
SIU111894	PreservedSpecimen	2017-07-24		Animalia	Arthropoda	Insecta	Diptera	Syrphidae						family	J. Chisausky	Hypericum sp	Net	Hypericaceae	Hypericum	sp	genus	North America, United States, Illinois, Williamson	North America	United States	US	Illinois	Williamson	Crab Orchard NWR A206T	Field with Cover Crop	37.6865	-88.9939	unknown	US		1	individual
SIU111895	PreservedSpecimen	2017-07-24		Animalia	Arthropoda	Insecta	Diptera	Syrphidae						family	J. Chisausky	No Floral Association	Net					North America, United States, Illinois, Williamson	North America	United States	US	Illinois	Williamson	Crab Orchard NWR A206T	Field with Cover Crop	37.6865	-88.9939	unknown	US		1	individual
SIU111896	PreservedSpecimen	2017-07-24		Animalia	Arthropoda	Insecta	Diptera	Syrphidae						family	J. Chisausky	Trifolium pratense	Net	Fabaceae	Trifolium	pratense	species	North America, United States, Illinois, Williamson	North America	United States	US	Illinois	Williamson	Crab Orchard NWR A206T	Field with Cover Crop	37.6865	-88.9939	unknown	US		1	individual
SIU111897	PreservedSpecimen	2017-07-24		Animalia	Arthropoda	Insecta	Diptera	Syrphidae						family	J. Chisausky	Hypericum sp	Net	Hypericaceae	Hypericum	sp	genus	North America, United States, Illinois, Williamson	North America	United States	US	Illinois	Williamson	Crab Orchard NWR A206T	Field with Cover Crop	37.6865	-88.9939	unknown	US		1	individual
SIU111898	PreservedSpecimen	2017-07-24		Animalia	Arthropoda	Insecta	Diptera	Syrphidae						family	J. Chisausky	No Floral Association	Net					North America, United States, Illinois, Williamson	North America	United States	US	Illinois	Williamson	Crab Orchard NWR A206T	Field with Cover Crop	37.6865	-88.9939	unknown	US		1	individual
SIU111899	PreservedSpecimen	2017-07-24		Animalia	Arthropoda	Insecta	Diptera	Syrphidae						family	J. Chisausky	No Floral Association	Net					North America, United States, Illinois, Williamson	North America	United States	US	Illinois	Williamson	Crab Orchard NWR A206T	Field with Cover Crop	37.6865	-88.9939	unknown	US		1	individual
SIU111900	PreservedSpecimen	2017-07-24		Animalia	Arthropoda	Insecta	Diptera	Syrphidae						family	J. Chisausky	Trifolium pratense	Net	Fabaceae	Trifolium	pratense	species	North America, United States, Illinois, Williamson	North America	United States	US	Illinois	Williamson	Crab Orchard NWR A206T	Field with Cover Crop	37.6865	-88.9939	unknown	US		1	individual
SIU111901	PreservedSpecimen	2017-07-24		Animalia	Arthropoda	Insecta	Diptera	Syrphidae						family	J. Chisausky	Oxalis stricta	Net	Oxalidaceae	Oxalis	stricta	species	North America, United States, Illinois, Williamson	North America	United States	US	Illinois	Williamson	Crab Orchard NWR A206T	Field with Cover Crop	37.6865	-88.9939	unknown	US		1	individual
SIU111904	PreservedSpecimen	2017-07-25		Animalia	Arthropoda	Insecta	Diptera	Syrphidae						family	J. Chisausky	Trifolium repens	Net	Fabaceae	Trifolium	repens	species	North America, United States, Illinois, Williamson	North America	United States	US	Illinois	Williamson	Crab Orchard NWR A241T	Field with Cover Crop	37.6612	-89.0186	unknown	US		1	individual
SIU111905	PreservedSpecimen	2017-07-25		Animalia	Arthropoda	Insecta	Diptera	Syrphidae						family	J. Chisausky	Trifolium repens	Net	Fabaceae	Trifolium	repens	species	North America, United States, Illinois, Williamson	North America	United States	US	Illinois	Williamson	Crab Orchard NWR A241T	Field with Cover Crop	37.6612	-89.0186	unknown	US		1	individual
SIU111906	PreservedSpecimen	2017-07-25		Animalia	Arthropoda	Insecta	Diptera	Syrphidae						family	J. Chisausky	Trifolium repens	Net	Fabaceae	Trifolium	repens	species	North America, United States, Illinois, Williamson	North America	United States	US	Illinois	Williamson	Crab Orchard NWR A241T	Field with Cover Crop	37.6612	-89.0186	unknown	US		1	individual
SIU111932	PreservedSpecimen	2017-08-14	Milesia virginiensis (Drury, 1773)	Animalia	Arthropoda	Insecta	Diptera	Syrphidae	Eristalinae	Milesiini	Milesia	virginiensis		species	K. Williams	Oxalis stricta	Net	Oxalidaceae	Oxalis	stricta	species	North America, United States, Illinois, Williamson	North America	United States	US	Illinois	Williamson	Crab Orchard NWR A344C	Field with Cover Crop	37.6829	-89.0603	unknown	US		1	individual
SIU112145	PreservedSpecimen	2017-07-26	Palpada vinetorum (Fabricius, 1799)	Animalia	Arthropoda	Insecta	Diptera	Syrphidae	Eristalinae	Eristalini	Palpada	vinetorum		species	J. Chisausky	Persicaria sp	Net	Polygonaceae	Persicaria	sp	genus	North America, United States, Illinois, Williamson	North America	United States	US	Illinois	Williamson	Crab Orchard NWR B2W5T	Field with Cover Crop	37.7367	-89.0972	unknown	US		1	individual
SIU112156	PreservedSpecimen	2017-07-26	Tropidia albistylum (Macquart, 1847)	Animalia	Arthropoda	Insecta	Diptera	Syrphidae	Eristalinae	Milesiini	Tropidia	albistylum		species	J. Chisausky	Persicaria sp	Net	Polygonaceae	Persicaria	sp	genus	North America, United States, Illinois, Williamson	North America	United States	US	Illinois	Williamson	Crab Orchard NWR B2W5T	Field with Cover Crop	37.7367	-89.0972	unknown	US		1	individual
SIU112200	PreservedSpecimen	2017-07-25	Pseudodoros clavatus (Fabricius, 1794)	Animalia	Arthropoda	Insecta	Diptera	Syrphidae	Syrphinae	Syrphini	Pseudodoros	clavatus		species	G. F. G. Miranda	Pan Trap	Pan Trap					North America, United States, Illinois, Williamson	North America	United States	US	Illinois	Williamson	Crab Orchard NWR B88T	Field with Cover Crop	37.7466	-89.1411	unknown	US		1	individual
SIU112376	PreservedSpecimen	2017-07-25	Toxomerus politus (Say, 1823)	Animalia	Arthropoda	Insecta	Diptera	Syrphidae	Syrphinae	Toxomerini	Toxomerus	politus		species	J. Chisausky	Trifolium pratense	Net	Fabaceae	Trifolium	pratense	species	North America, United States, Illinois, Williamson	North America	United States	US	Illinois	Williamson	Crab Orchard NWR B88T	Field with Cover Crop	37.7466	-89.1411	unknown	US		1	individual
SIU112395	PreservedSpecimen	2017-07-25	Milesia virginiensis (Drury, 1773)	Animalia	Arthropoda	Insecta	Diptera	Syrphidae	Eristalinae	Milesiini	Milesia	virginiensis		species	K. Williams	Rudbeckia sp	Net	Asteraceae	Rudbeckia	sp	genus	North America, United States, Illinois, Williamson	North America	United States	US	Illinois	Williamson	Crab Orchard NWR B141C	Field with Cover Crop	37.7092	-89.094	unknown	US		1	individual
SIU112478	PreservedSpecimen	2017-08-14	Toxomerus marginatus (Say, 1823)	Animalia	Arthropoda	Insecta	Diptera	Syrphidae	Syrphinae	Toxomerini	Toxomerus	marginatus		species	J. Chisausky	Erigeron sp	Net	Asteraceae	Erigeron	sp	genus	North America, United States, Illinois, Williamson	North America	United States	US	Illinois	Williamson	Crab Orchard NWR A615C	Field with Cover Crop	37.7244	-89.043	unknown	US		1	individual
SIU112482	PreservedSpecimen	2017-08-14	Paragus haemorrhous (Meigen, 1822)	Animalia	Arthropoda	Insecta	Diptera	Syrphidae	Syrphinae	Paragini	Paragus	haemorrhous		species	J. Chisausky	Erigeron sp	Net	Asteraceae	Erigeron	sp	genus	North America, United States, Illinois, Williamson	North America	United States	US	Illinois	Williamson	Crab Orchard NWR A615C	Field with Cover Crop	37.7244	-89.043	unknown	US		1	individual
SIU112487	PreservedSpecimen	2017-08-14	Toxomerus politus (Say, 1823)	Animalia	Arthropoda	Insecta	Diptera	Syrphidae	Syrphinae	Toxomerini	Toxomerus	politus		species	J. Chisausky	Persicaria sp	Net	Polygonaceae	Persicaria	sp	genus	North America, United States, Illinois, Williamson	North America	United States	US	Illinois	Williamson	Crab Orchard NWR B2E2C	Field with Cover Crop	37.7386	-89.0868	unknown	US		1	individual
SIU112501	PreservedSpecimen	2017-08-14	Eupeodes cf. americanus	Animalia	Arthropoda	Insecta	Diptera	Syrphidae	Syrphinae	Syrphini	Eupeodes	cf. americanus	E. americanus or pomus	species group	J. Chisausky	Hypericum sp	Net	Hypericaceae	Hypericum	sp	genus	North America, United States, Illinois, Williamson	North America	United States	US	Illinois	Williamson	Crab Orchard NWR B2E2T	Field with Cover Crop	37.7386	-89.0868	unknown	US		1	individual
SIU112504	PreservedSpecimen	2017-08-14	Milesia virginiensis (Drury, 1773)	Animalia	Arthropoda	Insecta	Diptera	Syrphidae	Eristalinae	Milesiini	Milesia	virginiensis		species	K. Williams	No Floral Association	Net					North America, United States, Illinois, Williamson	North America	United States	US	Illinois	Williamson	Crab Orchard NWR B2E2T	Field with Cover Crop	37.7386	-89.0868	unknown	US		1	individual
SIU112506	PreservedSpecimen	2017-08-14	Milesia virginiensis (Drury, 1773)	Animalia	Arthropoda	Insecta	Diptera	Syrphidae	Eristalinae	Milesiini	Milesia	virginiensis		species	K. Williams	No Floral Association	Net					North America, United States, Illinois, Williamson	North America	United States	US	Illinois	Williamson	Crab Orchard NWR B2E2T	Field with Cover Crop	37.7386	-89.0868	unknown	US		1	individual
SIU112571	PreservedSpecimen	2017-08-13	Toxomerus politus (Say, 1823)	Animalia	Arthropoda	Insecta	Diptera	Syrphidae	Syrphinae	Toxomerini	Toxomerus	politus		species	J. Chisausky	Rudbeckia sp	Net	Asteraceae	Rudbeckia	sp	genus	North America, United States, Illinois, Williamson	North America	United States	US	Illinois	Williamson	Crab Orchard NWR B87C	Field with Cover Crop	37.7508	-89.139	unknown	US		1	individual
SIU112604	PreservedSpecimen	2017-08-15	Eupeodes cf. americanus	Animalia	Arthropoda	Insecta	Diptera	Syrphidae	Syrphinae	Syrphini	Eupeodes	cf. americanus	E. americanus or pomus	species group	J. Chisausky	Persicaria sp	Net	Polygonaceae	Persicaria	sp	genus	North America, United States, Illinois, Williamson	North America	United States	US	Illinois	Williamson	Crab Orchard NWR B141C	Field with Cover Crop	37.7092	-89.094	unknown	US		1	individual
SIU112662	PreservedSpecimen	2017-08-14	Milesia virginiensis (Drury, 1773)	Animalia	Arthropoda	Insecta	Diptera	Syrphidae	Eristalinae	Milesiini	Milesia	virginiensis		species	K. Williams	Hypericum prolificum	Net	Hypericaceae	Hypericum	prolificum	species	North America, United States, Illinois, Williamson	North America	United States	US	Illinois	Williamson	Crab Orchard NWR A241C	Field with Cover Crop	37.6612	-89.0186	unknown	US		1	individual
SIU112696	PreservedSpecimen	2017-05-25		Animalia	Arthropoda	Insecta	Diptera	Syrphidae						family	J. Chisausky	Pan Trap	Pan Trap					North America, United States, Illinois, Williamson	North America	United States	US	Illinois	Williamson	CONWR Headquarters Prairie	Grassland	37.7197	-89.0211	unknown	US		1	individual
SIU112698	PreservedSpecimen	2017-05-25	Microdon manitobensis (Curran, 1924)	Animalia	Arthropoda	Insecta	Diptera	Syrphidae	Microdontinae		Microdon	manitobensis		species	J. Chisausky	Pan Trap	Pan Trap					North America, United States, Illinois, Williamson	North America	United States	US	Illinois	Williamson	CONWR Headquarters Prairie	Grassland	37.7197	-89.0211	unknown	US		1	individual
SIU112701	PreservedSpecimen	2017-05-25	Toxomerus marginatus (Say, 1823)	Animalia	Arthropoda	Insecta	Diptera	Syrphidae	Syrphinae	Toxomerini	Toxomerus	marginatus		species	J. Chisausky	Pan Trap	Pan Trap					North America, United States, Illinois, Williamson	North America	United States	US	Illinois	Williamson	CONWR Headquarters Prairie	Grassland	37.7197	-89.0211	unknown	US		1	individual
SIU112724	PreservedSpecimen	2017-05-25	Toxomerus marginatus (Say, 1823)	Animalia	Arthropoda	Insecta	Diptera	Syrphidae	Syrphinae	Toxomerini	Toxomerus	marginatus		species	J. Chisausky	Sisyrinchium angustifolium	Net	Iridaceae	Sisyrinchium	angustifolium	species	North America, United States, Illinois, Williamson	North America	United States	US	Illinois	Williamson	CONWR Pigeon Creek	Grassland	37.7211	-89.0352	unknown	US		1	individual
SIU112726	PreservedSpecimen	2017-05-25	Orthonevra nitida (Wiedemann, 1830)	Animalia	Arthropoda	Insecta	Diptera	Syrphidae	Eristalinae	Brachyopini	Orthonevra	nitida		species	J. Chisausky	Leucanthemum vulgare	Net	Asteraceae	Leucanthemum	vulgare	species	North America, United States, Illinois, Williamson	North America	United States	US	Illinois	Williamson	CONWR Pigeon Creek	Grassland	37.7211	-89.0352	unknown	US		1	individual
SIU112735	PreservedSpecimen	2017-05-25		Animalia	Arthropoda	Insecta	Diptera	Syrphidae						family	J. Chisausky	Sisyrinchium angustifolium	Net	Iridaceae	Sisyrinchium	angustifolium	species	North America, United States, Illinois, Williamson	North America	United States	US	Illinois	Williamson	CONWR Pigeon Creek	Grassland	37.7211	-89.0352	unknown	US		1	individual
SIU112741	PreservedSpecimen	2017-05-25	Sphaerophoria contigua (Macquart, 1847)	Animalia	Arthropoda	Insecta	Diptera	Syrphidae	Syrphinae	Syrphini	Sphaerophoria	contigua		species	G. F. G. Miranda	Leucanthemum vulgare	Net	Asteraceae	Leucanthemum	vulgare	species	North America, United States, Illinois, Williamson	North America	United States	US	Illinois	Williamson	CONWR Pigeon Creek	Grassland	37.7211	-89.0352	unknown	US		1	individual
SIU112742	PreservedSpecimen	2017-05-25	Orthonevra nitida (Wiedemann, 1830)	Animalia	Arthropoda	Insecta	Diptera	Syrphidae	Eristalinae	Brachyopini	Orthonevra	nitida		species	G. F. G. Miranda	Achillea millefolium	Net	Asteraceae	Achillea	millefolium	species	North America, United States, Illinois, Williamson	North America	United States	US	Illinois	Williamson	CONWR Pigeon Creek	Grassland	37.7211	-89.0352	unknown	US		1	individual
SIU112753	PreservedSpecimen	2017-05-25		Animalia	Arthropoda	Insecta	Diptera	Syrphidae						family	J. Chisausky	Erigeron strigosus	Net	Asteraceae	Erigeron	strigosus	species	North America, United States, Illinois, Williamson	North America	United States	US	Illinois	Williamson	CONWR Hampton South	Grassland	37.6964	-89.0642	unknown	US		1	individual
SIU113042	PreservedSpecimen	2017-06-06	Toxomerus marginatus (Say, 1823)	Animalia	Arthropoda	Insecta	Diptera	Syrphidae	Syrphinae	Toxomerini	Toxomerus	marginatus		species	J. Chisausky	Erigeron strigosus	Net	Asteraceae	Erigeron	strigosus	species	North America, United States, Illinois, Pope	North America	United States	US	Illinois	Pope	Shawnee NF Rothamel Tract	Grassland	37.3061	-88.6288	unknown	US		1	individual
SIU113045	PreservedSpecimen	2017-06-06	Toxomerus marginatus (Say, 1823)	Animalia	Arthropoda	Insecta	Diptera	Syrphidae	Syrphinae	Toxomerini	Toxomerus	marginatus		species	J. Chisausky	Erigeron strigosus	Net	Asteraceae	Erigeron	strigosus	species	North America, United States, Illinois, Pope	North America	United States	US	Illinois	Pope	Shawnee NF Rothamel Tract	Grassland	37.3061	-88.6288	unknown	US		1	individual
SIU113047	PreservedSpecimen	2017-06-06	Toxomerus marginatus (Say, 1823)	Animalia	Arthropoda	Insecta	Diptera	Syrphidae	Syrphinae	Toxomerini	Toxomerus	marginatus		species	J. Chisausky	Erigeron strigosus	Net	Asteraceae	Erigeron	strigosus	species	North America, United States, Illinois, Pope	North America	United States	US	Illinois	Pope	Shawnee NF Rothamel Tract	Grassland	37.3061	-88.6288	unknown	US		1	individual
SIU113055	PreservedSpecimen	2017-06-06	Toxomerus marginatus (Say, 1823)	Animalia	Arthropoda	Insecta	Diptera	Syrphidae	Syrphinae	Toxomerini	Toxomerus	marginatus		species	J. Chisausky	Erigeron strigosus	Net	Asteraceae	Erigeron	strigosus	species	North America, United States, Illinois, Pope	North America	United States	US	Illinois	Pope	Shawnee NF Rothamel Tract	Grassland	37.3061	-88.6288	unknown	US		1	individual
SIU113081	PreservedSpecimen	2017-06-06	Syritta pipiens (Linnaeus, 1758)	Animalia	Arthropoda	Insecta	Diptera	Syrphidae	Eristalinae	Milesiini	Syritta	pipiens		species	J. Chisausky	Erigeron strigosus	Net	Asteraceae	Erigeron	strigosus	species	North America, United States, Illinois, Pope	North America	United States	US	Illinois	Pope	Shawnee NF Rothamel Tract	Grassland	37.3061	-88.6288	unknown	US		1	individual
SIU113254	PreservedSpecimen	2017-06-13	Toxomerus marginatus (Say, 1823)	Animalia	Arthropoda	Insecta	Diptera	Syrphidae	Syrphinae	Toxomerini	Toxomerus	marginatus		species	J. Chisausky	Pan Trap	Pan Trap					North America, United States, Illinois, Williamson	North America	United States	US	Illinois	Williamson	CONWR Pigeon Creek Pond	Wetland	37.7153	-89.0074	unknown	US		1	individual
SIU113285	PreservedSpecimen	2017-05-31	Toxomerus marginatus (Say, 1823)	Animalia	Arthropoda	Insecta	Diptera	Syrphidae	Syrphinae	Toxomerini	Toxomerus	marginatus		species	J. Chisausky	Pan Trap	Pan Trap					North America, United States, Illinois, Jackson	North America	United States	US	Illinois	Jackson	Shwnee NF State of IL Hunt	Forest	37.8671	-89.5425	unknown	US		1	individual
SIU113312	PreservedSpecimen	2017-05-31	Toxomerus marginatus (Say, 1823)	Animalia	Arthropoda	Insecta	Diptera	Syrphidae	Syrphinae	Toxomerini	Toxomerus	marginatus		species	J. Chisausky	Pan Trap	Pan Trap					North America, United States, Illinois, Jackson	North America	United States	US	Illinois	Jackson	Shawnee NF State of IL Square	Grassland	37.8663	-89.5425	unknown	US		1	individual
SIU113333	PreservedSpecimen	2017-05-25	Toxomerus geminatus (Say, 1823)	Animalia	Arthropoda	Insecta	Diptera	Syrphidae	Syrphinae	Toxomerini	Toxomerus	geminatus		species	J. Chisausky	Pan Trap	Pan Trap					North America, United States, Illinois, Williamson	North America	United States	US	Illinois	Williamson	CONWR Rocky Bluff Rdsd	Forest	37.6419	-89.0977	unknown	US		1	individual
SIU113409	PreservedSpecimen	2017-05-17	Toxomerus geminatus (Say, 1823)	Animalia	Arthropoda	Insecta	Diptera	Syrphidae	Syrphinae	Toxomerini	Toxomerus	geminatus		species	J. Chisausky	Oxalis stricta	Net	Oxalidaceae	Oxalis	stricta	species	North America, United States, Illinois, Alexander	North America	United States	US	Illinois	Alexander	Shawnee NF Gravel Tatum Rd	Forest	37.2763	-89.2877	unknown	US		1	individual
SIU113410	PreservedSpecimen	2017-05-17	Toxomerus marginatus (Say, 1823)	Animalia	Arthropoda	Insecta	Diptera	Syrphidae	Syrphinae	Toxomerini	Toxomerus	marginatus		species	J. Chisausky	Erigeron sp	Net	Asteraceae	Erigeron	sp	genus	North America, United States, Illinois, Alexander	North America	United States	US	Illinois	Alexander	Shawnee NF Gravel Tatum Rd	Forest	37.2763	-89.2877	unknown	US		1	individual
SIU113412	PreservedSpecimen	2017-05-17	Toxomerus marginatus (Say, 1823)	Animalia	Arthropoda	Insecta	Diptera	Syrphidae	Syrphinae	Toxomerini	Toxomerus	marginatus		species	J. Chisausky	Senecio glabellus	Net	Asteraceae	Senecio	glabellus	species	North America, United States, Illinois, Alexander	North America	United States	US	Illinois	Alexander	Shawnee NF Gravel Tatum Rd	Forest	37.2763	-89.2877	unknown	US		1	individual
SIU113418	PreservedSpecimen	2017-05-17	Toxomerus geminatus (Say, 1823)	Animalia	Arthropoda	Insecta	Diptera	Syrphidae	Syrphinae	Toxomerini	Toxomerus	geminatus		species	J. Chisausky	Erigeron sp	Net	Asteraceae	Erigeron	sp	genus	North America, United States, Illinois, Alexander	North America	United States	US	Illinois	Alexander	Shawnee NF Gravel Tatum Rd	Forest	37.2763	-89.2877	unknown	US		1	individual
SIU113432	PreservedSpecimen	2017-05-17	Toxomerus marginatus (Say, 1823)	Animalia	Arthropoda	Insecta	Diptera	Syrphidae	Syrphinae	Toxomerini	Toxomerus	marginatus		species	J. Chisausky	Erigeron sp	Net	Asteraceae	Erigeron	sp	genus	North America, United States, Illinois, Alexander	North America	United States	US	Illinois	Alexander	Shawnee NF Gravel Tatum Rd	Forest	37.2763	-89.2877	unknown	US		1	individual
SIU113446	PreservedSpecimen	2017-05-17	Toxomerus geminatus (Say, 1823)	Animalia	Arthropoda	Insecta	Diptera	Syrphidae	Syrphinae	Toxomerini	Toxomerus	geminatus		species	J. Chisausky	Erigeron sp	Net	Asteraceae	Erigeron	sp	genus	North America, United States, Illinois, Alexander	North America	United States	US	Illinois	Alexander	Shawnee NF Provo Cemetery	Grassland	37.2668	-89.2725	unknown	US		1	individual
SIU113460	PreservedSpecimen	2017-05-17	Sphaerophoria contigua (Macquart, 1847)	Animalia	Arthropoda	Insecta	Diptera	Syrphidae	Syrphinae	Syrphini	Sphaerophoria	contigua		species	G. F. G. Miranda	Erigeron sp	Net	Asteraceae	Erigeron	sp	genus	North America, United States, Illinois, Alexander	North America	United States	US	Illinois	Alexander	Shawnee NF Provo Cemetery	Grassland	37.2668	-89.2725	unknown	US		1	individual
SIU113461	PreservedSpecimen	2017-05-17	Sphaerophoria contigua (Macquart, 1847)	Animalia	Arthropoda	Insecta	Diptera	Syrphidae	Syrphinae	Syrphini	Sphaerophoria	contigua		species	G. F. G. Miranda	Erigeron sp	Net	Asteraceae	Erigeron	sp	genus	North America, United States, Illinois, Alexander	North America	United States	US	Illinois	Alexander	Shawnee NF Provo Cemetery	Grassland	37.2668	-89.2725	unknown	US		1	individual
SIU113512	PreservedSpecimen	2017-06-01	Paragus haemorrhous (Meigen, 1822)	Animalia	Arthropoda	Insecta	Diptera	Syrphidae	Syrphinae	Paragini	Paragus	haemorrhous		species	J. Chisausky	Erigeron strigosus	Net	Asteraceae	Erigeron	strigosus	species	North America, United States, Illinois, Pope	North America	United States	US	Illinois	Pope	Shawnee NF Millstone Bluff	Glade	37.4675	-88.6877	unknown	US		1	individual
SIU113513	PreservedSpecimen	2017-06-01	Paragus haemorrhous (Meigen, 1822)	Animalia	Arthropoda	Insecta	Diptera	Syrphidae	Syrphinae	Paragini	Paragus	haemorrhous		species	J. Chisausky	Erigeron strigosus	Net	Asteraceae	Erigeron	strigosus	species	North America, United States, Illinois, Pope	North America	United States	US	Illinois	Pope	Shawnee NF Millstone Bluff	Glade	37.4675	-88.6877	unknown	US		1	individual
SIU113518	PreservedSpecimen	2017-06-01	Toxomerus marginatus (Say, 1823)	Animalia	Arthropoda	Insecta	Diptera	Syrphidae	Syrphinae	Toxomerini	Toxomerus	marginatus		species	J. Chisausky	Pan Trap	Pan Trap					North America, United States, Illinois, Pope	North America	United States	US	Illinois	Pope	Shawnee NF Millstone Bluff	Glade	37.4675	-88.6877	unknown	US		1	individual
SIU113531	PreservedSpecimen	2017-06-28	Mallota posticata (Fabricius, 1805)	Animalia	Arthropoda	Insecta	Diptera	Syrphidae	Eristalinae	Eristalini	Mallota	posticata		species	J. Chisausky	Anemone virginiana	Net	Ranunculaceae	Anemone	virginiana	species	North America, United States, Illinois, Gallatin	North America	United States	US	Illinois	Gallatin	Shawnee NF Pounds Lake	Lake/Pond	37.6156	-88.2739	unknown	US		1	individual
SIU113542	PreservedSpecimen	2017-06-28	Copestylum vesicularium (Curran, 1947)	Animalia	Arthropoda	Insecta	Diptera	Syrphidae	Eristalinae	Volucellini	Copestylum	vesicularium		species	J. Chisausky	Anemone virginiana	Net	Ranunculaceae	Anemone	virginiana	species	North America, United States, Illinois, Gallatin	North America	United States	US	Illinois	Gallatin	Shawnee NF Pounds Lake	Lake/Pond	37.6156	-88.2739	unknown	US		1	individual
SIU113666	PreservedSpecimen	2017-06-27	Paragus haemorrhous (Meigen, 1822)	Animalia	Arthropoda	Insecta	Diptera	Syrphidae	Syrphinae	Paragini	Paragus	haemorrhous		species	J. Chisausky	Erigeron strigosus	Net	Asteraceae	Erigeron	strigosus	species	North America, United States, Illinois, Johnson	North America	United States	US	Illinois	Johnson	Shawnee NF Bulge Hole	Glade	37.5024	-88.8935	unknown	US		1	individual
SIU113685	PreservedSpecimen	2017-06-27	Paragus haemorrhous (Meigen, 1822)	Animalia	Arthropoda	Insecta	Diptera	Syrphidae	Syrphinae	Paragini	Paragus	haemorrhous		species	J. Chisausky	Erigeron strigosus	Net	Asteraceae	Erigeron	strigosus	species	North America, United States, Illinois, Johnson	North America	United States	US	Illinois	Johnson	Shawnee NF Bulge Hole	Glade	37.5024	-88.8935	unknown	US		1	individual
SIU113694	PreservedSpecimen	2017-06-27	Paragus haemorrhous (Meigen, 1822)	Animalia	Arthropoda	Insecta	Diptera	Syrphidae	Syrphinae	Paragini	Paragus	haemorrhous		species	J. Chisausky	Erigeron strigosus	Net	Asteraceae	Erigeron	strigosus	species	North America, United States, Illinois, Johnson	North America	United States	US	Illinois	Johnson	Shawnee NF Bulge Hole	Glade	37.5024	-88.8935	unknown	US		1	individual
SIU113696	PreservedSpecimen	2017-06-27	Toxomerus geminatus (Say, 1823)	Animalia	Arthropoda	Insecta	Diptera	Syrphidae	Syrphinae	Toxomerini	Toxomerus	geminatus		species	J. Chisausky	Pan Trap	Pan Trap					North America, United States, Illinois, Johnson	North America	United States	US	Illinois	Johnson	Shawnee NF Bulge Hole	Glade	37.5024	-88.8935	unknown	US		1	individual
SIU113697	PreservedSpecimen	2017-06-27	Paragus haemorrhous (Meigen, 1822)	Animalia	Arthropoda	Insecta	Diptera	Syrphidae	Syrphinae	Paragini	Paragus	haemorrhous		species	J. Chisausky	Erigeron strigosus	Net	Asteraceae	Erigeron	strigosus	species	North America, United States, Illinois, Johnson	North America	United States	US	Illinois	Johnson	Shawnee NF Bulge Hole	Glade	37.5024	-88.8935	unknown	US		1	individual
SIU113698	PreservedSpecimen	2017-06-27	Paragus haemorrhous (Meigen, 1822)	Animalia	Arthropoda	Insecta	Diptera	Syrphidae	Syrphinae	Paragini	Paragus	haemorrhous		species	J. Chisausky	Erigeron strigosus	Net	Asteraceae	Erigeron	strigosus	species	North America, United States, Illinois, Johnson	North America	United States	US	Illinois	Johnson	Shawnee NF Bulge Hole	Glade	37.5024	-88.8935	unknown	US		1	individual
SIU113699	PreservedSpecimen	2017-06-27	Chalcosyrphus metallicus (Wiedemann, 1830)	Animalia	Arthropoda	Insecta	Diptera	Syrphidae	Eristalinae	Milesiini	Chalcosyrphus	metallicus		species	J. Chisausky	Erigeron strigosus	Net	Asteraceae	Erigeron	strigosus	species	North America, United States, Illinois, Johnson	North America	United States	US	Illinois	Johnson	Shawnee NF Bulge Hole	Glade	37.5024	-88.8935	unknown	US		1	individual
SIU113747	PreservedSpecimen	2017-05-15	Allograpta obliqua (Say, 1823)	Animalia	Arthropoda	Insecta	Diptera	Syrphidae	Syrphinae	Syrphini	Allograpta	obliqua		species	J. Chisausky	Erigeron sp	Net	Asteraceae	Erigeron	sp	genus	North America, United States, Illinois, Union	North America	United States	US	Illinois	Union	Shawnee NF Bald Knob	Grassland	37.553	-89.3454	unknown	US		1	individual
SIU113755	PreservedSpecimen	2017-05-15	Toxomerus geminatus (Say, 1823)	Animalia	Arthropoda	Insecta	Diptera	Syrphidae	Syrphinae	Toxomerini	Toxomerus	geminatus		species	J. Chisausky	No Floral Association	Net					North America, United States, Illinois, Union	North America	United States	US	Illinois	Union	Shawnee NF Bald Knob	Grassland	37.553	-89.3454	unknown	US		1	individual
SIU113762	PreservedSpecimen	2017-05-15	Toxomerus marginatus (Say, 1823)	Animalia	Arthropoda	Insecta	Diptera	Syrphidae	Syrphinae	Toxomerini	Toxomerus	marginatus		species	J. Chisausky	Erigeron sp	Net	Asteraceae	Erigeron	sp	genus	North America, United States, Illinois, Union	North America	United States	US	Illinois	Union	Shawnee NF Bald Knob	Grassland	37.553	-89.3454	unknown	US		1	individual
SIU113775	PreservedSpecimen	2017-05-15		Animalia	Arthropoda	Insecta	Diptera	Syrphidae						family		Pan Trap	Pan Trap					North America, United States, Illinois, Union	North America	United States	US	Illinois	Union	Shawnee NF Bald Knob	Grassland	37.553	-89.3454	unknown	US		1	individual
SIU113780	PreservedSpecimen	2017-05-15	Toxomerus marginatus (Say, 1823)	Animalia	Arthropoda	Insecta	Diptera	Syrphidae	Syrphinae	Toxomerini	Toxomerus	marginatus		species	J. Chisausky	Pan Trap	Pan Trap					North America, United States, Illinois, Union	North America	United States	US	Illinois	Union	Shawnee NF Bald Knob	Grassland	37.553	-89.3454	unknown	US		1	individual
SIU113781	PreservedSpecimen	2017-05-15		Animalia	Arthropoda	Insecta	Diptera	Syrphidae						family	J. Chisausky	Pan Trap	Pan Trap					North America, United States, Illinois, Union	North America	United States	US	Illinois	Union	Shawnee NF Bald Knob	Grassland	37.553	-89.3454	unknown	US		1	individual
SIU113784	PreservedSpecimen	2017-05-15	Eristalis tenax (Linnaeus, 1758)	Animalia	Arthropoda	Insecta	Diptera	Syrphidae	Eristalinae	Eristalini	Eristalis	tenax		species	J. Chisausky	Erigeron sp	Net	Asteraceae	Erigeron	sp	genus	North America, United States, Illinois, Union	North America	United States	US	Illinois	Union	Shawnee NF Bald Knob	Grassland	37.553	-89.3454	unknown	US		1	individual
SIU113816	PreservedSpecimen	2017-05-18	Toxomerus marginatus (Say, 1823)	Animalia	Arthropoda	Insecta	Diptera	Syrphidae	Syrphinae	Toxomerini	Toxomerus	marginatus		species	J. Chisausky	Medicago lupulina	Net	Fabaceae	Medicago	lupulina	species	North America, United States, Illinois, Union	North America	United States	US	Illinois	Union	Shawnee NF Oakwood Bottoms	Wetland	37.6726	-89.4376	unknown	US		1	individual
SIU113820	PreservedSpecimen	2017-05-18	Toxomerus marginatus (Say, 1823)	Animalia	Arthropoda	Insecta	Diptera	Syrphidae	Syrphinae	Toxomerini	Toxomerus	marginatus		species	J. Chisausky	Lepidium virginicum	Net	Brassicaceae	Lepidium	virginicum	species	North America, United States, Illinois, Union	North America	United States	US	Illinois	Union	Shawnee NF Oakwood Bottoms	Wetland	37.6726	-89.4376	unknown	US		1	individual
SIU113821	PreservedSpecimen	2017-05-18	Toxomerus marginatus (Say, 1823)	Animalia	Arthropoda	Insecta	Diptera	Syrphidae	Syrphinae	Toxomerini	Toxomerus	marginatus		species	J. Chisausky	Trifolium repens	Net	Fabaceae	Trifolium	repens	species	North America, United States, Illinois, Union	North America	United States	US	Illinois	Union	Shawnee NF Oakwood Bottoms	Wetland	37.6726	-89.4376	unknown	US		1	individual
SIU113824	PreservedSpecimen	2017-05-18		Animalia	Arthropoda	Insecta	Diptera	Syrphidae						family	J. Chisausky	Lepidium virginicum	Net	Brassicaceae	Lepidium	virginicum	species	North America, United States, Illinois, Union	North America	United States	US	Illinois	Union	Shawnee NF Oakwood Bottoms	Wetland	37.6726	-89.4376	unknown	US		1	individual
SIU113826	PreservedSpecimen	2017-05-18		Animalia	Arthropoda	Insecta	Diptera	Syrphidae						family	J. Chisausky	Erigeron strigosus	Net	Asteraceae	Erigeron	strigosus	species	North America, United States, Illinois, Union	North America	United States	US	Illinois	Union	Shawnee NF Oakwood Bottoms	Wetland	37.6726	-89.4376	unknown	US		1	individual
SIU113827	PreservedSpecimen	2017-05-18	Toxomerus marginatus (Say, 1823)	Animalia	Arthropoda	Insecta	Diptera	Syrphidae	Syrphinae	Toxomerini	Toxomerus	marginatus		species	J. Chisausky	Melilotus officinalis	Net	Fabaceae	Melilotus	officinalis	species	North America, United States, Illinois, Union	North America	United States	US	Illinois	Union	Shawnee NF Oakwood Bottoms	Wetland	37.6726	-89.4376	unknown	US		1	individual
SIU113829	PreservedSpecimen	2017-05-18	Toxomerus marginatus (Say, 1823)	Animalia	Arthropoda	Insecta	Diptera	Syrphidae	Syrphinae	Toxomerini	Toxomerus	marginatus		species	J. Chisausky	Trifolium repens	Net	Fabaceae	Trifolium	repens	species	North America, United States, Illinois, Union	North America	United States	US	Illinois	Union	Shawnee NF Oakwood Bottoms	Wetland	37.6726	-89.4376	unknown	US		1	individual
SIU113830	PreservedSpecimen	2017-05-18	Toxomerus marginatus (Say, 1823)	Animalia	Arthropoda	Insecta	Diptera	Syrphidae	Syrphinae	Toxomerini	Toxomerus	marginatus		species	J. Chisausky	Lepidium virginicum	Net	Brassicaceae	Lepidium	virginicum	species	North America, United States, Illinois, Union	North America	United States	US	Illinois	Union	Shawnee NF Oakwood Bottoms	Wetland	37.6726	-89.4376	unknown	US		1	individual
SIU113833	PreservedSpecimen	2017-05-18	Toxomerus marginatus (Say, 1823)	Animalia	Arthropoda	Insecta	Diptera	Syrphidae	Syrphinae	Toxomerini	Toxomerus	marginatus		species	J. Chisausky	Lepidium virginicum	Net	Brassicaceae	Lepidium	virginicum	species	North America, United States, Illinois, Union	North America	United States	US	Illinois	Union	Shawnee NF Oakwood Bottoms	Wetland	37.6726	-89.4376	unknown	US		1	individual
SIU113835	PreservedSpecimen	2017-05-18	Toxomerus marginatus (Say, 1823)	Animalia	Arthropoda	Insecta	Diptera	Syrphidae	Syrphinae	Toxomerini	Toxomerus	marginatus		species	J. Chisausky	Lepidium virginicum	Net	Brassicaceae	Lepidium	virginicum	species	North America, United States, Illinois, Union	North America	United States	US	Illinois	Union	Shawnee NF Oakwood Bottoms	Wetland	37.6726	-89.4376	unknown	US		1	individual
SIU113837	PreservedSpecimen	2017-05-18	Toxomerus marginatus (Say, 1823)	Animalia	Arthropoda	Insecta	Diptera	Syrphidae	Syrphinae	Toxomerini	Toxomerus	marginatus		species	J. Chisausky	Lepidium virginicum	Net	Brassicaceae	Lepidium	virginicum	species	North America, United States, Illinois, Union	North America	United States	US	Illinois	Union	Shawnee NF Oakwood Bottoms	Wetland	37.6726	-89.4376	unknown	US		1	individual
SIU113838	PreservedSpecimen	2017-05-18	Toxomerus marginatus (Say, 1823)	Animalia	Arthropoda	Insecta	Diptera	Syrphidae	Syrphinae	Toxomerini	Toxomerus	marginatus		species	J. Chisausky	Trifolium repens	Net	Fabaceae	Trifolium	repens	species	North America, United States, Illinois, Union	North America	United States	US	Illinois	Union	Shawnee NF Oakwood Bottoms	Wetland	37.6726	-89.4376	unknown	US		1	individual
SIU113839	PreservedSpecimen	2017-05-18	Toxomerus marginatus (Say, 1823)	Animalia	Arthropoda	Insecta	Diptera	Syrphidae	Syrphinae	Toxomerini	Toxomerus	marginatus		species	J. Chisausky	Trifolium repens	Net	Fabaceae	Trifolium	repens	species	North America, United States, Illinois, Union	North America	United States	US	Illinois	Union	Shawnee NF Oakwood Bottoms	Wetland	37.6726	-89.4376	unknown	US		1	individual
SIU113845	PreservedSpecimen	2017-05-18	Toxomerus marginatus (Say, 1823)	Animalia	Arthropoda	Insecta	Diptera	Syrphidae	Syrphinae	Toxomerini	Toxomerus	marginatus		species	J. Chisausky	Lepidium virginicum	Net	Brassicaceae	Lepidium	virginicum	species	North America, United States, Illinois, Union	North America	United States	US	Illinois	Union	Shawnee NF Oakwood Bottoms	Wetland	37.6726	-89.4376	unknown	US		1	individual
SIU113846	PreservedSpecimen	2017-05-18	Toxomerus marginatus (Say, 1823)	Animalia	Arthropoda	Insecta	Diptera	Syrphidae	Syrphinae	Toxomerini	Toxomerus	marginatus		species	J. Chisausky	Lepidium virginicum	Net	Brassicaceae	Lepidium	virginicum	species	North America, United States, Illinois, Union	North America	United States	US	Illinois	Union	Shawnee NF Oakwood Bottoms	Wetland	37.6726	-89.4376	unknown	US		1	individual
SIU113849	PreservedSpecimen	2017-05-18	Toxomerus marginatus (Say, 1823)	Animalia	Arthropoda	Insecta	Diptera	Syrphidae	Syrphinae	Toxomerini	Toxomerus	marginatus		species	J. Chisausky	Lepidium virginicum	Net	Brassicaceae	Lepidium	virginicum	species	North America, United States, Illinois, Union	North America	United States	US	Illinois	Union	Shawnee NF Oakwood Bottoms	Wetland	37.6726	-89.4376	unknown	US		1	individual
SIU113850	PreservedSpecimen	2017-05-18	Paragus sp (Fabricius, 1794)	Animalia	Arthropoda	Insecta	Diptera	Syrphidae	Syrphinae	Paragini	Paragus	sp		genus	J. Chisausky	Lepidium virginicum	Net	Brassicaceae	Lepidium	virginicum	species	North America, United States, Illinois, Union	North America	United States	US	Illinois	Union	Shawnee NF Oakwood Bottoms	Wetland	37.6726	-89.4376	unknown	US		1	individual
SIU113856	PreservedSpecimen	2017-05-18	Toxomerus marginatus (Say, 1823)	Animalia	Arthropoda	Insecta	Diptera	Syrphidae	Syrphinae	Toxomerini	Toxomerus	marginatus		species	J. Chisausky	Lepidium virginicum	Net	Brassicaceae	Lepidium	virginicum	species	North America, United States, Illinois, Union	North America	United States	US	Illinois	Union	Shawnee NF Oakwood Bottoms	Wetland	37.6726	-89.4376	unknown	US		1	individual
SIU113858	PreservedSpecimen	2017-05-18	Toxomerus marginatus (Say, 1823)	Animalia	Arthropoda	Insecta	Diptera	Syrphidae	Syrphinae	Toxomerini	Toxomerus	marginatus		species	J. Chisausky	Lepidium virginicum	Net	Brassicaceae	Lepidium	virginicum	species	North America, United States, Illinois, Union	North America	United States	US	Illinois	Union	Shawnee NF Oakwood Bottoms	Wetland	37.6726	-89.4376	unknown	US		1	individual
SIU113859	PreservedSpecimen	2017-05-18	Toxomerus marginatus (Say, 1823)	Animalia	Arthropoda	Insecta	Diptera	Syrphidae	Syrphinae	Toxomerini	Toxomerus	marginatus		species	J. Chisausky	Lepidium virginicum	Net	Brassicaceae	Lepidium	virginicum	species	North America, United States, Illinois, Union	North America	United States	US	Illinois	Union	Shawnee NF Oakwood Bottoms	Wetland	37.6726	-89.4376	unknown	US		1	individual
SIU113864	PreservedSpecimen	2017-05-18	Sphaerophoria contigua (Macquart, 1847)	Animalia	Arthropoda	Insecta	Diptera	Syrphidae	Syrphinae	Syrphini	Sphaerophoria	contigua		species	G. F. G. Miranda	Lepidium virginicum	Net	Brassicaceae	Lepidium	virginicum	species	North America, United States, Illinois, Union	North America	United States	US	Illinois	Union	Shawnee NF Oakwood Bottoms	Wetland	37.6726	-89.4376	unknown	US		1	individual
SIU113920	PreservedSpecimen	2017-06-06	Toxomerus geminatus (Say, 1823)	Animalia	Arthropoda	Insecta	Diptera	Syrphidae	Syrphinae	Toxomerini	Toxomerus	geminatus		species	J. Chisausky	Pan Trap	Pan Trap					North America, United States, Illinois, Pope	North America	United States	US	Illinois	Pope	Shawnee NF Robnett Barrens	Glade		-88.6068	unknown	US		1	individual
SIU114030	PreservedSpecimen	2017-06-16	Eristalis arbustorum (Linnaeus, 1758)	Animalia	Arthropoda	Insecta	Diptera	Syrphidae	Eristalinae	Eristalini	Eristalis	arbustorum		species	J. Chisausky	Daucus carota	Net	Apiaceae	Daucus	carota	species	North America, United States, Illinois, Pope	North America	United States	US	Illinois	Pope	Shawnee NF Walters Tract Rd	Grassland	37.5459	-88.1461	unknown	US		1	individual
SIU114037	PreservedSpecimen	2017-06-16	Toxomerus marginatus (Say, 1823)	Animalia	Arthropoda	Insecta	Diptera	Syrphidae	Syrphinae	Toxomerini	Toxomerus	marginatus		species	J. Chisausky	Medicago lupulina	Net	Fabaceae	Medicago	lupulina	species	North America, United States, Illinois, Pope	North America	United States	US	Illinois	Pope	Shawnee NF Walters Tract Rd	Grassland	37.5459	-88.1461	unknown	US		1	individual
SIU115242	PreservedSpecimen	2017-05-20	Toxomerus boscii (Macquart, 1842)	Animalia	Arthropoda	Insecta	Diptera	Syrphidae	Syrphinae	Toxomerini	Toxomerus	boscii		species	J. Chisausky	Medicago lupulina	Net	Fabaceae	Medicago	lupulina	species	North America, United States, Illinois, Johnson	North America	United States	US	Illinois	Johnson	Shawnee NF Pakentuck	Forest	37.5177	-88.7394	unknown	US		1	individual
SIU115244	PreservedSpecimen	2017-05-20		Animalia	Arthropoda	Insecta	Diptera	Syrphidae						family	J. Chisausky	Erigeron sp	Net	Asteraceae	Erigeron	sp	genus	North America, United States, Illinois, Johnson	North America	United States	US	Illinois	Johnson	Shawnee NF Pakentuck	Forest	37.5177	-88.7394	unknown	US		1	individual
SIU115258	PreservedSpecimen	2017-05-20	Toxomerus geminatus (Say, 1823)	Animalia	Arthropoda	Insecta	Diptera	Syrphidae	Syrphinae	Toxomerini	Toxomerus	geminatus		species	J. Chisausky	Sedum pulchellum	Net	Crassulaceae	Sedum	pulchellum	species	North America, United States, Illinois, Johnson	North America	United States	US	Illinois	Johnson	Shawnee NF Pakentuck	Forest	37.5177	-88.7394	unknown	US		1	individual
SIU115300	PreservedSpecimen	2017-06-28	Milesia virginiensis (Drury, 1773)	Animalia	Arthropoda	Insecta	Diptera	Syrphidae	Eristalinae	Milesiini	Milesia	virginiensis		species	J. Chisausky	No Floral Association	Net					North America, United States, Illinois, Gallatin	North America	United States	US	Illinois	Gallatin	Shawnee NF High Knob	Glade	37.6007	-88.3284	unknown	US		1	individual
SIU115342	PreservedSpecimen	2017-09-21	Paragus haemorrhous (Meigen, 1822)	Animalia	Arthropoda	Insecta	Diptera	Syrphidae	Syrphinae	Paragini	Paragus	haemorrhous		species	J. Chisausky	Eupatorium sp	Net	Asteraceae	Eupatorium	sp	genus	North America, United States, Illinois, Pope	North America	United States	US	Illinois	Pope	Shawnee NF Lusk Creek	Forest	37.5305	-88.5708	unknown	US		1	individual
SIU115349	PreservedSpecimen	2017-09-21	Toxomerus geminatus (Say, 1823)	Animalia	Arthropoda	Insecta	Diptera	Syrphidae	Syrphinae	Toxomerini	Toxomerus	geminatus		species	J. Chisausky	Eupatorium sp	Net	Asteraceae	Eupatorium	sp	genus	North America, United States, Illinois, Pope	North America	United States	US	Illinois	Pope	Shawnee NF Lusk Creek	Forest	37.5305	-88.5708	unknown	US		1	individual
SIU115361	PreservedSpecimen	2017-09-21	Eupeodes cf. americanus	Animalia	Arthropoda	Insecta	Diptera	Syrphidae	Syrphinae	Syrphini	Eupeodes	cf. americanus	E. americanus or pomus	species group	J. Chisausky	Helianthus divaricatus	Net	Asteraceae	Helianthus	divaricatus	species	North America, United States, Illinois, Pope	North America	United States	US	Illinois	Pope	Shawnee NF Lusk Creek	Forest	37.5305	-88.5708	unknown	US		1	individual
SIU115364	PreservedSpecimen	2017-09-21	Spilomyia longicornis (Loew, 1872)	Animalia	Arthropoda	Insecta	Diptera	Syrphidae	Eristalinae	Milesiini	Spilomyia	longicornis		species	J. Chisausky	Eupatorium sp	Net	Asteraceae	Eupatorium	sp	genus	North America, United States, Illinois, Pope	North America	United States	US	Illinois	Pope	Shawnee NF Lusk Creek	Forest	37.5305	-88.5708	unknown	US		1	individual
SIU115395	PreservedSpecimen	2017-09-14	Eristalis transversa (Wiedemann, 1830)	Animalia	Arthropoda	Insecta	Diptera	Syrphidae	Eristalinae	Eristalini	Eristalis	transversa		species	J. Chisausky	Bidens sp	Net	Asteraceae	Bidens	sp	genus	North America, United States, Illinois, Jackson	North America	United States	US	Illinois	Jackson	Shwnee NF State of IL Hunt	Forest	37.8671	-89.5425	unknown	US		1	individual
SIU115417	PreservedSpecimen	2017-09-14	Eristalis transversa (Wiedemann, 1830)	Animalia	Arthropoda	Insecta	Diptera	Syrphidae	Eristalinae	Eristalini	Eristalis	transversa		species	G. F. G. Miranda	Bidens sp	Net	Asteraceae	Bidens	sp	genus	North America, United States, Illinois, Jackson	North America	United States	US	Illinois	Jackson	Shwnee NF State of IL Hunt	Forest	37.8671	-89.5425	unknown	US		1	individual
SIU115458	PreservedSpecimen	2017-06-27	Milesia virginiensis (Drury, 1773)	Animalia	Arthropoda	Insecta	Diptera	Syrphidae	Eristalinae	Milesiini	Milesia	virginiensis		species	K. Williams	Trifolium repens	Net	Fabaceae	Trifolium	repens	species	North America, United States, Illinois, Saline	North America	United States	US	Illinois	Saline	Shawnee Tower Rock Trail	Forest	37.4581	-88.2309	unknown	US		1	individual
SIU115553	PreservedSpecimen	2017-06-27	Toxomerus geminatus (Say, 1823)	Animalia	Arthropoda	Insecta	Diptera	Syrphidae	Syrphinae	Toxomerini	Toxomerus	geminatus		species	J. Chisausky	Pan Trap	Pan Trap					North America, United States, Illinois, Hardin	North America	United States	US	Illinois	Hardin	Shawnee Whoopie Cat Lake	Forest	37.4815	-88.3228	unknown	US		1	individual
SIU115556	PreservedSpecimen	2017-06-29	Toxomerus marginatus (Say, 1823)	Animalia	Arthropoda	Insecta	Diptera	Syrphidae	Syrphinae	Toxomerini	Toxomerus	marginatus		species	J. Chisausky	Pan Trap	Pan Trap					North America, United States, Illinois, Jackson	North America	United States	US	Illinois	Jackson	Shawnee NF Fountain Bluff	Forest	37.6936	-89.499	unknown	US		1	individual
SIU115595	PreservedSpecimen	2017-06-13	Sphaerophoria contigua (Macquart, 1847)	Animalia	Arthropoda	Insecta	Diptera	Syrphidae	Syrphinae	Syrphini	Sphaerophoria	contigua		species	G. F. G. Miranda	Erigeron strigosus	Net	Asteraceae	Erigeron	strigosus	species	North America, United States, Illinois, Williamson	North America	United States	US	Illinois	Williamson	CONWR Ogden Flatts	Roadside	37.6771	-89.0093	unknown	US		1	individual
SIU115685	PreservedSpecimen	2017-09-28	Toxomerus marginatus (Say, 1823)	Animalia	Arthropoda	Insecta	Diptera	Syrphidae	Syrphinae	Toxomerini	Toxomerus	marginatus		species	J. Chisausky	Pan Trap	Pan Trap					North America, United States, Illinois, Johnson and Pope	North America	United States	US	Illinois	Johnson and Pope	Shawnee NF Pennant Bar	Lake/Pond	37.3885	-88.7017	unknown	US		1	individual
SIU115686	PreservedSpecimen	2017-09-28	Toxomerus marginatus (Say, 1823)	Animalia	Arthropoda	Insecta	Diptera	Syrphidae	Syrphinae	Toxomerini	Toxomerus	marginatus		species	J. Chisausky	Pan Trap	Pan Trap					North America, United States, Illinois, Johnson and Pope	North America	United States	US	Illinois	Johnson and Pope	Shawnee NF Pennant Bar	Lake/Pond	37.3885	-88.7017	unknown	US		1	individual
SIU115688	PreservedSpecimen	2017-09-28	Toxomerus marginatus (Say, 1823)	Animalia	Arthropoda	Insecta	Diptera	Syrphidae	Syrphinae	Toxomerini	Toxomerus	marginatus		species	J. Chisausky	Pan Trap	Pan Trap					North America, United States, Illinois, Johnson and Pope	North America	United States	US	Illinois	Johnson and Pope	Shawnee NF Pennant Bar	Lake/Pond	37.3885	-88.7017	unknown	US		1	individual
SIU115690	PreservedSpecimen	2017-09-28	Xylota ejuncida (Say, 1824)	Animalia	Arthropoda	Insecta	Diptera	Syrphidae	Eristalinae	Milesiini	Xylota	ejuncida		species	G. F. G. Miranda	Pan Trap	Pan Trap					North America, United States, Illinois, Johnson and Pope	North America	United States	US	Illinois	Johnson and Pope	Shawnee NF Pennant Bar	Lake/Pond	37.3885	-88.7017	unknown	US		1	individual
SIU115691	PreservedSpecimen	2017-09-28	Toxomerus marginatus (Say, 1823)	Animalia	Arthropoda	Insecta	Diptera	Syrphidae	Syrphinae	Toxomerini	Toxomerus	marginatus		species	J. Chisausky	Pan Trap	Pan Trap					North America, United States, Illinois, Johnson and Pope	North America	United States	US	Illinois	Johnson and Pope	Shawnee NF Pennant Bar	Lake/Pond	37.3885	-88.7017	unknown	US		1	individual
SIU115694	PreservedSpecimen	2017-09-28	Toxomerus marginatus (Say, 1823)	Animalia	Arthropoda	Insecta	Diptera	Syrphidae	Syrphinae	Toxomerini	Toxomerus	marginatus		species	J. Chisausky	Pan Trap	Pan Trap					North America, United States, Illinois, Johnson and Pope	North America	United States	US	Illinois	Johnson and Pope	Shawnee NF Pennant Bar	Lake/Pond	37.3885	-88.7017	unknown	US		1	individual
SIU115708	PreservedSpecimen	2017-09-28	Toxomerus marginatus (Say, 1823)	Animalia	Arthropoda	Insecta	Diptera	Syrphidae	Syrphinae	Toxomerini	Toxomerus	marginatus		species	J. Chisausky	Pan Trap	Pan Trap					North America, United States, Illinois, Johnson and Pope	North America	United States	US	Illinois	Johnson and Pope	Shawnee NF Pennant Bar	Lake/Pond	37.3885	-88.7017	unknown	US		1	individual
SIU115800	PreservedSpecimen	2017-06-27	Toxomerus boscii (Macquart, 1842)	Animalia	Arthropoda	Insecta	Diptera	Syrphidae	Syrphinae	Toxomerini	Toxomerus	boscii		species	J. Chisausky	Pan Trap	Pan Trap					North America, United States, Illinois, Johnson	North America	United States	US	Illinois	Johnson	Shawnee NF Bulge Hole Esmnt	Powerline	37.5016	-88.8925	unknown	US		1	individual
SIU115832	PreservedSpecimen	2017-06-27	Orthonevra nitida (Wiedemann, 1830)	Animalia	Arthropoda	Insecta	Diptera	Syrphidae	Eristalinae	Brachyopini	Orthonevra	nitida		species	J. Chisausky	Sambucus nigra	Net	Adoxaceae	Sambucus	nigra	species	North America, United States, Illinois, Johnson	North America	United States	US	Illinois	Johnson	Shawnee NF Bulge Hole Esmnt	Powerline	37.5016	-88.8925	unknown	US		1	individual
SIU115844	PreservedSpecimen	2017-06-26	Toxomerus marginatus (Say, 1823)	Animalia	Arthropoda	Insecta	Diptera	Syrphidae	Syrphinae	Toxomerini	Toxomerus	marginatus		species	J. Chisausky	Pan Trap	Pan Trap					North America, United States, Illinois, Alexander	North America	United States	US	Illinois	Alexander	Shawnee NF Clear Creek	Wetland	37.3044	-89.4042	unknown	US		1	individual
SIU115847	PreservedSpecimen	2017-06-26	Toxomerus marginatus (Say, 1823)	Animalia	Arthropoda	Insecta	Diptera	Syrphidae	Syrphinae	Toxomerini	Toxomerus	marginatus		species	J. Chisausky	Pan Trap	Pan Trap					North America, United States, Illinois, Alexander	North America	United States	US	Illinois	Alexander	Shawnee NF Clear Creek	Wetland	37.3044	-89.4042	unknown	US		1	individual
SIU116106	PreservedSpecimen	2017-05-15	Toxomerus marginatus (Say, 1823)	Animalia	Arthropoda	Insecta	Diptera	Syrphidae	Syrphinae	Toxomerini	Toxomerus	marginatus		species	J. Chisausky	Erigeron sp	Net	Asteraceae	Erigeron	sp	genus	North America, United States, Illinois, Pope	North America	United States	US	Illinois	Pope	Shawnee NF McConnell Trct1	Lake/Pond	37.4989	-88.678	unknown	US		1	individual
SIU116107	PreservedSpecimen	2017-05-15	Toxomerus marginatus (Say, 1823)	Animalia	Arthropoda	Insecta	Diptera	Syrphidae	Syrphinae	Toxomerini	Toxomerus	marginatus		species	J. Chisausky	Erigeron sp	Net	Asteraceae	Erigeron	sp	genus	North America, United States, Illinois, Pope	North America	United States	US	Illinois	Pope	Shawnee NF McConnell Trct1	Lake/Pond	37.4989	-88.678	unknown	US		1	individual
SIU116108	PreservedSpecimen	2017-05-15		Animalia	Arthropoda	Insecta	Diptera	Syrphidae						family		Erigeron sp	Net	Asteraceae	Erigeron	sp	genus	North America, United States, Illinois, Pope	North America	United States	US	Illinois	Pope	Shawnee NF McConnell Trct1	Lake/Pond	37.4989	-88.678	unknown	US		1	individual
SIU116109	PreservedSpecimen	2017-05-15	Toxomerus marginatus (Say, 1823)	Animalia	Arthropoda	Insecta	Diptera	Syrphidae	Syrphinae	Toxomerini	Toxomerus	marginatus		species	J. Chisausky	Erigeron sp	Net	Asteraceae	Erigeron	sp	genus	North America, United States, Illinois, Pope	North America	United States	US	Illinois	Pope	Shawnee NF McConnell Trct1	Lake/Pond	37.4989	-88.678	unknown	US		1	individual
SIU116111	PreservedSpecimen	2017-05-15	Toxomerus marginatus (Say, 1823)	Animalia	Arthropoda	Insecta	Diptera	Syrphidae	Syrphinae	Toxomerini	Toxomerus	marginatus		species	J. Chisausky	Erigeron sp	Net	Asteraceae	Erigeron	sp	genus	North America, United States, Illinois, Pope	North America	United States	US	Illinois	Pope	Shawnee NF McConnell Trct1	Lake/Pond	37.4989	-88.678	unknown	US		1	individual
SIU116113	PreservedSpecimen	2017-05-15	Toxomerus marginatus (Say, 1823)	Animalia	Arthropoda	Insecta	Diptera	Syrphidae	Syrphinae	Toxomerini	Toxomerus	marginatus		species	J. Chisausky	No Floral Association	Net					North America, United States, Illinois, Pope	North America	United States	US	Illinois	Pope	Shawnee NF McConnell Trct1	Lake/Pond	37.4989	-88.678	unknown	US		1	individual
SIU116116	PreservedSpecimen	2017-05-15	Toxomerus marginatus (Say, 1823)	Animalia	Arthropoda	Insecta	Diptera	Syrphidae	Syrphinae	Toxomerini	Toxomerus	marginatus		species	J. Chisausky	Valerianella locusta	Net	Caprifoliaceae	Valerianella	locusta	species	North America, United States, Illinois, Pope	North America	United States	US	Illinois	Pope	Shawnee NF McConnell Trct1	Lake/Pond	37.4989	-88.678	unknown	US		1	individual
SIU116236	PreservedSpecimen	2017-05-13	Toxomerus geminatus (Say, 1823)	Animalia	Arthropoda	Insecta	Diptera	Syrphidae	Syrphinae	Toxomerini	Toxomerus	geminatus		species	J. Chisausky	Erigeron sp	Net	Asteraceae	Erigeron	sp	genus	North America, United States, Illinois, Johnson	North America	United States	US	Illinois	Johnson	Shawnee NF Grantsburg woods	Wetland	37.4072	-88.7442	unknown	US		1	individual
SIU116238	PreservedSpecimen	2017-05-13	Toxomerus geminatus (Say, 1823)	Animalia	Arthropoda	Insecta	Diptera	Syrphidae	Syrphinae	Toxomerini	Toxomerus	geminatus		species	J. Chisausky	Erigeron sp	Net	Asteraceae	Erigeron	sp	genus	North America, United States, Illinois, Johnson	North America	United States	US	Illinois	Johnson	Shawnee NF Grantsburg woods	Wetland	37.4072	-88.7442	unknown	US		1	individual
SIU116242	PreservedSpecimen	2017-05-13	Toxomerus geminatus (Say, 1823)	Animalia	Arthropoda	Insecta	Diptera	Syrphidae	Syrphinae	Toxomerini	Toxomerus	geminatus		species	J. Chisausky	Pan Trap	Pan Trap					North America, United States, Illinois, Johnson	North America	United States	US	Illinois	Johnson	Shawnee NF Grantsburg woods	Wetland	37.4072	-88.7442	unknown	US		1	individual
SIU116250	PreservedSpecimen	2017-05-15	Sphaerophoria sp (Linnaeus, 1758)	Animalia	Arthropoda	Insecta	Diptera	Syrphidae	Syrphinae	Syrphini	Sphaerophoria	sp		genus	J. Chisausky	Erigeron sp	Net	Asteraceae	Erigeron	sp	genus	North America, United States, Illinois, Pope	North America	United States	US	Illinois	Pope	Shawnee NF McConnell Trct2	Grassland	37.4991	-88.6831	unknown	US		1	individual
SIU116256	PreservedSpecimen	2017-05-15	Toxomerus marginatus (Say, 1823)	Animalia	Arthropoda	Insecta	Diptera	Syrphidae	Syrphinae	Toxomerini	Toxomerus	marginatus		species	J. Chisausky	Valerianella locusta	Net	Caprifoliaceae	Valerianella	locusta	species	North America, United States, Illinois, Pope	North America	United States	US	Illinois	Pope	Shawnee NF McConnell Trct2	Grassland	37.4991	-88.6831	unknown	US		1	individual
SIU116257	PreservedSpecimen	2017-05-15	Toxomerus marginatus (Say, 1823)	Animalia	Arthropoda	Insecta	Diptera	Syrphidae	Syrphinae	Toxomerini	Toxomerus	marginatus		species	J. Chisausky	Valerianella locusta	Net	Caprifoliaceae	Valerianella	locusta	species	North America, United States, Illinois, Pope	North America	United States	US	Illinois	Pope	Shawnee NF McConnell Trct2	Grassland	37.4991	-88.6831	unknown	US		1	individual
SIU116261	PreservedSpecimen	2017-05-15		Animalia	Arthropoda	Insecta	Diptera	Syrphidae						family	J. Chisausky	Valerianella locusta	Net	Caprifoliaceae	Valerianella	locusta	species	North America, United States, Illinois, Pope	North America	United States	US	Illinois	Pope	Shawnee NF McConnell Trct2	Grassland	37.4991	-88.6831	unknown	US		1	individual
SIU116263	PreservedSpecimen	2017-05-15	Toxomerus marginatus (Say, 1823)	Animalia	Arthropoda	Insecta	Diptera	Syrphidae	Syrphinae	Toxomerini	Toxomerus	marginatus		species	J. Chisausky	Erigeron sp	Net	Asteraceae	Erigeron	sp	genus	North America, United States, Illinois, Pope	North America	United States	US	Illinois	Pope	Shawnee NF McConnell Trct2	Grassland	37.4991	-88.6831	unknown	US		1	individual
SIU116267	PreservedSpecimen	2017-05-15	Toxomerus marginatus (Say, 1823)	Animalia	Arthropoda	Insecta	Diptera	Syrphidae	Syrphinae	Toxomerini	Toxomerus	marginatus		species	J. Chisausky	Valerianella locusta	Net	Caprifoliaceae	Valerianella	locusta	species	North America, United States, Illinois, Pope	North America	United States	US	Illinois	Pope	Shawnee NF McConnell Trct2	Grassland	37.4991	-88.6831	unknown	US		1	individual
SIU116270	PreservedSpecimen	2017-08-16	Toxomerus politus (Say, 1823)	Animalia	Arthropoda	Insecta	Diptera	Syrphidae	Syrphinae	Toxomerini	Toxomerus	politus		species	J. Chisausky	Helianthus sp	Net	Asteraceae	Helianthus	sp	genus	North America, United States, Illinois, Williamson	North America	United States	US	Illinois	Williamson	CONWR Hampton South	Grassland	37.6964	-89.0642	unknown	US		1	individual
SIU116406	PreservedSpecimen	2017-08-08	Toxomerus geminatus (Say, 1823)	Animalia	Arthropoda	Insecta	Diptera	Syrphidae	Syrphinae	Toxomerini	Toxomerus	geminatus		species	J. Chisausky	Pan Trap	Pan Trap					North America, United States, Illinois, Pope	North America	United States	US	Illinois	Pope	Shawnee NF Millstone Bluff	Glade	37.4675	-88.6877	unknown	US		1	individual
SIU116418	PreservedSpecimen	2017-08-08	Toxomerus geminatus (Say, 1823)	Animalia	Arthropoda	Insecta	Diptera	Syrphidae	Syrphinae	Toxomerini	Toxomerus	geminatus		species	J. Chisausky	Pan Trap	Pan Trap					North America, United States, Illinois, Pope	North America	United States	US	Illinois	Pope	Shawnee NF Millstone Bluff	Glade	37.4675	-88.6877	unknown	US		1	individual
SIU116450	PreservedSpecimen	2017-08-07	Chalcosyrphus metallicus (Wiedemann, 1830)	Animalia	Arthropoda	Insecta	Diptera	Syrphidae	Eristalinae	Milesiini	Chalcosyrphus	metallicus		species	J. Chisausky	Pan Trap	Pan Trap					North America, United States, Illinois, Union	North America	United States	US	Illinois	Union	Shawnee NF Snake Road	Wetland	37.5811	-89.4395	unknown	US		1	individual
SIU116505	PreservedSpecimen	2017-05-30	Syritta pipiens (Linnaeus, 1758)	Animalia	Arthropoda	Insecta	Diptera	Syrphidae	Eristalinae	Milesiini	Syritta	pipiens		species	G. F. G. Miranda	Daucus carota	Net	Apiaceae	Daucus	carota	species	North America, United States, Illinois, Saline	North America	United States	US	Illinois	Saline	Shwnee Karbers&Sprkshll Rd	Forest	37.5905	-88.2872	unknown	US		1	individual
SIU116517	PreservedSpecimen	2017-05-30	Toxomerus boscii (Macquart, 1842)	Animalia	Arthropoda	Insecta	Diptera	Syrphidae	Syrphinae	Toxomerini	Toxomerus	boscii		species	J. Chisausky	Medicago lupulina	Net	Fabaceae	Medicago	lupulina	species	North America, United States, Illinois, Saline	North America	United States	US	Illinois	Saline	Shwnee Karbers&Sprkshll Rd	Forest	37.5905	-88.2872	unknown	US		1	individual
SIU116522	PreservedSpecimen	2017-05-30	Syritta pipiens (Linnaeus, 1758)	Animalia	Arthropoda	Insecta	Diptera	Syrphidae	Eristalinae	Milesiini	Syritta	pipiens		species	J. Chisausky	Erigeron sp	Net	Asteraceae	Erigeron	sp	genus	North America, United States, Illinois, Saline	North America	United States	US	Illinois	Saline	Shwnee Karbers&Sprkshll Rd	Forest	37.5905	-88.2872	unknown	US		1	individual
SIU116525	PreservedSpecimen	2017-05-30	Syritta pipiens (Linnaeus, 1758)	Animalia	Arthropoda	Insecta	Diptera	Syrphidae	Eristalinae	Milesiini	Syritta	pipiens		species	J. Chisausky	Erigeron sp	Net	Asteraceae	Erigeron	sp	genus	North America, United States, Illinois, Saline	North America	United States	US	Illinois	Saline	Shwnee Karbers&Sprkshll Rd	Forest	37.5905	-88.2872	unknown	US		1	individual
SIU116527	PreservedSpecimen	2017-05-30	Syritta pipiens (Linnaeus, 1758)	Animalia	Arthropoda	Insecta	Diptera	Syrphidae	Eristalinae	Milesiini	Syritta	pipiens		species	J. Chisausky	Erigeron sp	Net	Asteraceae	Erigeron	sp	genus	North America, United States, Illinois, Saline	North America	United States	US	Illinois	Saline	Shwnee Karbers&Sprkshll Rd	Forest	37.5905	-88.2872	unknown	US		1	individual
SIU116531	PreservedSpecimen	2017-05-30	Syritta pipiens (Linnaeus, 1758)	Animalia	Arthropoda	Insecta	Diptera	Syrphidae	Eristalinae	Milesiini	Syritta	pipiens		species	J. Chisausky	Erigeron sp	Net	Asteraceae	Erigeron	sp	genus	North America, United States, Illinois, Saline	North America	United States	US	Illinois	Saline	Shwnee Karbers&Sprkshll Rd	Forest	37.5905	-88.2872	unknown	US		1	individual
SIU116533	PreservedSpecimen	2017-05-30	Toxomerus boscii (Macquart, 1842)	Animalia	Arthropoda	Insecta	Diptera	Syrphidae	Syrphinae	Toxomerini	Toxomerus	boscii		species	J. Chisausky	Erigeron sp	Net	Asteraceae	Erigeron	sp	genus	North America, United States, Illinois, Saline	North America	United States	US	Illinois	Saline	Shwnee Karbers&Sprkshll Rd	Forest	37.5905	-88.2872	unknown	US		1	individual
SIU116534	PreservedSpecimen	2017-05-30	Syritta pipiens (Linnaeus, 1758)	Animalia	Arthropoda	Insecta	Diptera	Syrphidae	Eristalinae	Milesiini	Syritta	pipiens		species	G. F. G. Miranda	Erigeron sp	Net	Asteraceae	Erigeron	sp	genus	North America, United States, Illinois, Saline	North America	United States	US	Illinois	Saline	Shwnee Karbers&Sprkshll Rd	Forest	37.5905	-88.2872	unknown	US		1	individual
SIU116537	PreservedSpecimen	2017-05-30		Animalia	Arthropoda	Insecta	Diptera	Syrphidae						family	J. Chisausky	Erigeron sp	Net	Asteraceae	Erigeron	sp	genus	North America, United States, Illinois, Saline	North America	United States	US	Illinois	Saline	Shwnee Karbers&Sprkshll Rd	Forest	37.5905	-88.2872	unknown	US		1	individual
SIU116540	PreservedSpecimen	2017-05-30	Syritta pipiens (Linnaeus, 1758)	Animalia	Arthropoda	Insecta	Diptera	Syrphidae	Eristalinae	Milesiini	Syritta	pipiens		species	J. Chisausky	Erigeron sp	Net	Asteraceae	Erigeron	sp	genus	North America, United States, Illinois, Saline	North America	United States	US	Illinois	Saline	Shwnee Karbers&Sprkshll Rd	Forest	37.5905	-88.2872	unknown	US		1	individual
SIU116556	PreservedSpecimen	2017-05-26	Toxomerus marginatus (Say, 1823)	Animalia	Arthropoda	Insecta	Diptera	Syrphidae	Syrphinae	Toxomerini	Toxomerus	marginatus		species	J. Chisausky	Erigeron sp	Net	Asteraceae	Erigeron	sp	genus	North America, United States, Illinois, Williamson	North America	United States	US	Illinois	Williamson	CONWR Tacoma Lake Rd	Lake/Pond	37.6451	-89.1048	unknown	US		1	individual
SIU116558	PreservedSpecimen	2017-05-26	Toxomerus marginatus (Say, 1823)	Animalia	Arthropoda	Insecta	Diptera	Syrphidae	Syrphinae	Toxomerini	Toxomerus	marginatus		species	J. Chisausky	Oxalis stricta	Net	Oxalidaceae	Oxalis	stricta	species	North America, United States, Illinois, Williamson	North America	United States	US	Illinois	Williamson	CONWR Tacoma Lake Rd	Lake/Pond	37.6451	-89.1048	unknown	US		1	individual
SIU116559	PreservedSpecimen	2017-05-26	Toxomerus marginatus (Say, 1823)	Animalia	Arthropoda	Insecta	Diptera	Syrphidae	Syrphinae	Toxomerini	Toxomerus	marginatus		species	J. Chisausky	Oxalis stricta	Net	Oxalidaceae	Oxalis	stricta	species	North America, United States, Illinois, Williamson	North America	United States	US	Illinois	Williamson	CONWR Tacoma Lake Rd	Lake/Pond	37.6451	-89.1048	unknown	US		1	individual
SIU116575	PreservedSpecimen	2017-05-26	Toxomerus marginatus (Say, 1823)	Animalia	Arthropoda	Insecta	Diptera	Syrphidae	Syrphinae	Toxomerini	Toxomerus	marginatus		species	J. Chisausky	Vicia villosa	Net	Fabaceae	Vicia	villosa	species	North America, United States, Illinois, Williamson	North America	United States	US	Illinois	Williamson	CONWR Tacoma Lake Rd	Lake/Pond	37.6451	-89.1048	unknown	US		1	individual
SIU116613	PreservedSpecimen	2017-08-27	Paragus haemorrhous (Meigen, 1822)	Animalia	Arthropoda	Insecta	Diptera	Syrphidae	Syrphinae	Paragini	Paragus	haemorrhous		species	J. Chisausky	Helianthus pauciflorus	Net	Asteraceae	Helianthus	pauciflorus	species	North America, United States, Illinois, Saline	North America	United States	US	Illinois	Saline	Shawnee NF Cave Hill	Glade	37.6724	-88.4239	unknown	US		1	individual
SIU116622	PreservedSpecimen	2017-08-27	Pseudodoros clavatus (Fabricius, 1794)	Animalia	Arthropoda	Insecta	Diptera	Syrphidae	Syrphinae	Syrphini	Pseudodoros	clavatus		species	G. F. G. Miranda	Solidago sp	Net	Asteraceae	Solidago	sp	genus	North America, United States, Illinois, Saline	North America	United States	US	Illinois	Saline	Shawnee NF Cave Hill	Glade	37.6724	-88.4239	unknown	US		1	individual
SIU116639	PreservedSpecimen	2017-05-31	Eristalis transversa (Wiedemann, 1830)	Animalia	Arthropoda	Insecta	Diptera	Syrphidae	Eristalinae	Eristalini	Eristalis	transversa		species	J. Chisausky	Helianthus sp	Net	Asteraceae	Helianthus	sp	genus	North America, United States, Illinois, Jackson	North America	United States	US	Illinois	Jackson	Rd to State of IL Site	Grassland	37.874	-89.5071	unknown	US		1	individual
SIU116705	PreservedSpecimen	2017-05-26	Eristalis stipator (Osten Sacken, 1877)	Animalia	Arthropoda	Insecta	Diptera	Syrphidae	Eristalinae	Eristalini	Eristalis	stipator		species	J. Chisausky	Leucanthemum vulgare	Net	Asteraceae	Leucanthemum	vulgare	species	North America, United States, Illinois, Williamson	North America	United States	US	Illinois	Williamson	CONWR A41 Grazing Site	Pasture	37.6595	-89.0566	unknown	US		1	individual
SIU116732	PreservedSpecimen	2017-06-01	Toxomerus marginatus (Say, 1823)	Animalia	Arthropoda	Insecta	Diptera	Syrphidae	Syrphinae	Toxomerini	Toxomerus	marginatus		species	J. Chisausky	Trifolium repens	Net	Fabaceae	Trifolium	repens	species	North America, United States, Illinois, Gallatin	North America	United States	US	Illinois	Gallatin	Old Shawneetown Riverside	River	37.6979	-88.1329	unknown	US		1	individual
SIU116733	PreservedSpecimen	2017-06-01	Toxomerus marginatus (Say, 1823)	Animalia	Arthropoda	Insecta	Diptera	Syrphidae	Syrphinae	Toxomerini	Toxomerus	marginatus		species	J. Chisausky	Trifolium repens	Net	Fabaceae	Trifolium	repens	species	North America, United States, Illinois, Gallatin	North America	United States	US	Illinois	Gallatin	Old Shawneetown Riverside	River	37.6979	-88.1329	unknown	US		1	individual
SIU116734	PreservedSpecimen	2017-06-01	Toxomerus marginatus (Say, 1823)	Animalia	Arthropoda	Insecta	Diptera	Syrphidae	Syrphinae	Toxomerini	Toxomerus	marginatus		species	J. Chisausky	Trifolium repens	Net	Fabaceae	Trifolium	repens	species	North America, United States, Illinois, Gallatin	North America	United States	US	Illinois	Gallatin	Old Shawneetown Riverside	River	37.6979	-88.1329	unknown	US		1	individual
SIU116735	PreservedSpecimen	2017-06-01	Toxomerus marginatus (Say, 1823)	Animalia	Arthropoda	Insecta	Diptera	Syrphidae	Syrphinae	Toxomerini	Toxomerus	marginatus		species	J. Chisausky	Trifolium repens	Net	Fabaceae	Trifolium	repens	species	North America, United States, Illinois, Gallatin	North America	United States	US	Illinois	Gallatin	Old Shawneetown Riverside	River	37.6979	-88.1329	unknown	US		1	individual
SIU116743	PreservedSpecimen	2017-06-01		Animalia	Arthropoda	Insecta	Diptera	Syrphidae						family	J. Chisausky	Plantago sp	Net	Plantaginaceae	Plantago	sp	genus	North America, United States, Illinois, Gallatin	North America	United States	US	Illinois	Gallatin	Old Shawneetown Riverside	River	37.6979	-88.1329	unknown	US		1	individual
SIU116754	PreservedSpecimen	2017-06-06	Toxomerus geminatus (Say, 1823)	Animalia	Arthropoda	Insecta	Diptera	Syrphidae	Syrphinae	Toxomerini	Toxomerus	geminatus		species	J. Chisausky	Pan Trap	Pan Trap					North America, United States, Illinois, Pope	North America	United States	US	Illinois	Pope	Shawnee NF Double Branch	Glade	37.5125	-88.5883	unknown	US		1	individual
SIU116770	PreservedSpecimen	2017-06-06	Toxomerus geminatus (Say, 1823)	Animalia	Arthropoda	Insecta	Diptera	Syrphidae	Syrphinae	Toxomerini	Toxomerus	geminatus		species	J. Chisausky	Pan Trap	Pan Trap					North America, United States, Illinois, Pope	North America	United States	US	Illinois	Pope	Shawnee NF Double Branch	Glade	37.5125	-88.5883	unknown	US		1	individual
SIU116772	PreservedSpecimen	2017-06-06		Animalia	Arthropoda	Insecta	Diptera	Syrphidae						family	J. Chisausky	Erigeron strigosus	Net	Asteraceae	Erigeron	strigosus	species	North America, United States, Illinois, Pope	North America	United States	US	Illinois	Pope	Shawnee NF Double Branch	Glade	37.5125	-88.5883	unknown	US		1	individual
SIU116780	PreservedSpecimen	2017-06-06	Toxomerus geminatus (Say, 1823)	Animalia	Arthropoda	Insecta	Diptera	Syrphidae	Syrphinae	Toxomerini	Toxomerus	geminatus		species	J. Chisausky	Erigeron strigosus	Net	Asteraceae	Erigeron	strigosus	species	North America, United States, Illinois, Pope	North America	United States	US	Illinois	Pope	Shawnee NF Double Branch	Glade	37.5125	-88.5883	unknown	US		1	individual
SIU116781	PreservedSpecimen	2017-06-06	Toxomerus geminatus (Say, 1823)	Animalia	Arthropoda	Insecta	Diptera	Syrphidae	Syrphinae	Toxomerini	Toxomerus	geminatus		species	J. Chisausky	Erigeron strigosus	Net	Asteraceae	Erigeron	strigosus	species	North America, United States, Illinois, Pope	North America	United States	US	Illinois	Pope	Shawnee NF Double Branch	Glade	37.5125	-88.5883	unknown	US		1	individual
SIU116789	PreservedSpecimen	2017-06-06	Toxomerus marginatus (Say, 1823)	Animalia	Arthropoda	Insecta	Diptera	Syrphidae	Syrphinae	Toxomerini	Toxomerus	marginatus		species	J. Chisausky	Erigeron strigosus	Net	Asteraceae	Erigeron	strigosus	species	North America, United States, Illinois, Pope	North America	United States	US	Illinois	Pope	Shawnee NF Double Branch	Glade	37.5125	-88.5883	unknown	US		1	individual
SIU116793	PreservedSpecimen	2017-06-06	Paragus haemorrhous (Meigen, 1822)	Animalia	Arthropoda	Insecta	Diptera	Syrphidae	Syrphinae	Paragini	Paragus	haemorrhous		species	J. Chisausky	Erigeron strigosus	Net	Asteraceae	Erigeron	strigosus	species	North America, United States, Illinois, Pope	North America	United States	US	Illinois	Pope	Shawnee NF Double Branch	Glade	37.5125	-88.5883	unknown	US		1	individual
SIU116804	PreservedSpecimen	2017-08-18	Toxomerus politus (Say, 1823)	Animalia	Arthropoda	Insecta	Diptera	Syrphidae	Syrphinae	Toxomerini	Toxomerus	politus		species	J. Chisausky	No Floral Association	Net					North America, United States, Illinois, Williamson	North America	United States	US	Illinois	Williamson	CONWR North Prairie	Grassland	37.704	-89.1318	unknown	US		1	individual
SIU116812	PreservedSpecimen	2017-08-18	Sphaerophoria sp (Linnaeus, 1758)	Animalia	Arthropoda	Insecta	Diptera	Syrphidae	Syrphinae	Syrphini	Sphaerophoria	sp		genus	J. Chisausky	Tragopogon sp	Net	Asteraceae	Tragopogon	sp	genus	North America, United States, Illinois, Williamson	North America	United States	US	Illinois	Williamson	CONWR Heron Flatts	Wetland	37.6905	-89.0249	unknown	US		1	individual
SIU116814	PreservedSpecimen	2017-08-18	Palpada vinetorum (Fabricius, 1799)	Animalia	Arthropoda	Insecta	Diptera	Syrphidae	Eristalinae	Eristalini	Palpada	vinetorum		species	J. Chisausky	Dipsacus fullonum	Net	Dipsacaceae	Dipsacus	fullonum	species	North America, United States, Illinois, Williamson	North America	United States	US	Illinois	Williamson	CONWR Heron Flatts	Wetland	37.6905	-89.0249	unknown	US		1	individual
SIU116816	PreservedSpecimen	2017-08-18	Milesia virginiensis (Drury, 1773)	Animalia	Arthropoda	Insecta	Diptera	Syrphidae	Eristalinae	Milesiini	Milesia	virginiensis		species	J. Chisausky	Liatris pycnostachya	Net	Asteraceae	Liatris	pycnostachya	species	North America, United States, Illinois, Williamson	North America	United States	US	Illinois	Williamson	CONWR Heron Flatts	Wetland	37.6905	-89.0249	unknown	US		1	individual
SIU116826	PreservedSpecimen	2017-08-18	Toxomerus politus (Say, 1823)	Animalia	Arthropoda	Insecta	Diptera	Syrphidae	Syrphinae	Toxomerini	Toxomerus	politus		species	J. Chisausky	No Floral Association	Net					North America, United States, Illinois, Williamson	North America	United States	US	Illinois	Williamson	CONWR Rt148 11k SW Marion	unknown	37.6569	-89.0207	unknown	US		1	individual
SIU116866	PreservedSpecimen	2017-05-25	Toxomerus marginatus (Say, 1823)	Animalia	Arthropoda	Insecta	Diptera	Syrphidae	Syrphinae	Toxomerini	Toxomerus	marginatus		species	J. Chisausky	Achillea millefolium	Net	Asteraceae	Achillea	millefolium	species	North America, United States, Illinois, Williamson	North America	United States	US	Illinois	Williamson	CONWR Headquarters Prairie	Grassland	37.7197	-89.0211	unknown	US		1	individual
SIU116874	PreservedSpecimen	2017-05-25	Toxomerus marginatus (Say, 1823)	Animalia	Arthropoda	Insecta	Diptera	Syrphidae	Syrphinae	Toxomerini	Toxomerus	marginatus		species	J. Chisausky	Triodanis perfoliata	Net	Campanulaceae	Triodanis	perfoliata	species	North America, United States, Illinois, Williamson	North America	United States	US	Illinois	Williamson	CONWR Headquarters Prairie	Grassland	37.7197	-89.0211	unknown	US		1	individual
SIU116882	PreservedSpecimen	2017-05-25	Eristalis stipator (Osten Sacken, 1877)	Animalia	Arthropoda	Insecta	Diptera	Syrphidae	Eristalinae	Eristalini	Eristalis	stipator		species	J. Chisausky	Coreopsis sp	Net	Asteraceae	Coreopsis	sp	genus	North America, United States, Illinois, Williamson	North America	United States	US	Illinois	Williamson	CONWR Hampton North	Grassland	37.7004	-89.0649	unknown	US		1	individual
SIU116884	PreservedSpecimen	2017-05-25	Toxomerus marginatus (Say, 1823)	Animalia	Arthropoda	Insecta	Diptera	Syrphidae	Syrphinae	Toxomerini	Toxomerus	marginatus		species	J. Chisausky	Potentilla sp	Net	Rosaceae	Potentilla	sp	genus	North America, United States, Illinois, Williamson	North America	United States	US	Illinois	Williamson	CONWR Hampton North	Grassland	37.7004	-89.0649	unknown	US		1	individual
SIU116885	PreservedSpecimen	2017-05-25	Toxomerus marginatus (Say, 1823)	Animalia	Arthropoda	Insecta	Diptera	Syrphidae	Syrphinae	Toxomerini	Toxomerus	marginatus		species	J. Chisausky	Trifolium pratense	Net	Fabaceae	Trifolium	pratense	species	North America, United States, Illinois, Williamson	North America	United States	US	Illinois	Williamson	CONWR Hampton North	Grassland	37.7004	-89.0649	unknown	US		1	individual
SIU116887	PreservedSpecimen	2017-05-25	Toxomerus marginatus (Say, 1823)	Animalia	Arthropoda	Insecta	Diptera	Syrphidae	Syrphinae	Toxomerini	Toxomerus	marginatus		species	J. Chisausky	Houstonia sp	Net	Rubiaceae	Houstonia	sp	genus	North America, United States, Illinois, Williamson	North America	United States	US	Illinois	Williamson	CONWR Hampton North	Grassland	37.7004	-89.0649	unknown	US		1	individual
SIU116892	PreservedSpecimen	2017-05-25	Eristalis transversa (Wiedemann, 1830)	Animalia	Arthropoda	Insecta	Diptera	Syrphidae	Eristalinae	Eristalini	Eristalis	transversa		species	J. Chisausky	Coreopsis sp	Net	Asteraceae	Coreopsis	sp	genus	North America, United States, Illinois, Williamson	North America	United States	US	Illinois	Williamson	CONWR Hampton North	Grassland	37.7004	-89.0649	unknown	US		1	individual
SIU116894	PreservedSpecimen	2017-05-25	Toxomerus marginatus (Say, 1823)	Animalia	Arthropoda	Insecta	Diptera	Syrphidae	Syrphinae	Toxomerini	Toxomerus	marginatus		species	J. Chisausky	Coreopsis sp	Net	Asteraceae	Coreopsis	sp	genus	North America, United States, Illinois, Williamson	North America	United States	US	Illinois	Williamson	CONWR Hampton North	Grassland	37.7004	-89.0649	unknown	US		1	individual
SIU116895	PreservedSpecimen	2017-05-25		Animalia	Arthropoda	Insecta	Diptera	Syrphidae						family	J. Chisausky	Medicago lupulina	Net	Fabaceae	Medicago	lupulina	species	North America, United States, Illinois, Williamson	North America	United States	US	Illinois	Williamson	CONWR Hampton North	Grassland	37.7004	-89.0649	unknown	US		1	individual
SIU116896	PreservedSpecimen	2017-05-25	Toxomerus marginatus (Say, 1823)	Animalia	Arthropoda	Insecta	Diptera	Syrphidae	Syrphinae	Toxomerini	Toxomerus	marginatus		species	J. Chisausky	Potentilla sp	Net	Rosaceae	Potentilla	sp	genus	North America, United States, Illinois, Williamson	North America	United States	US	Illinois	Williamson	CONWR Hampton North	Grassland	37.7004	-89.0649	unknown	US		1	individual
SIU116897	PreservedSpecimen	2017-05-25	Eristalis transversa (Wiedemann, 1830)	Animalia	Arthropoda	Insecta	Diptera	Syrphidae	Eristalinae	Eristalini	Eristalis	transversa		species	J. Chisausky	Coreopsis sp	Net	Asteraceae	Coreopsis	sp	genus	North America, United States, Illinois, Williamson	North America	United States	US	Illinois	Williamson	CONWR Hampton North	Grassland	37.7004	-89.0649	unknown	US		1	individual
SIU116941	PreservedSpecimen	2017-05-26	Toxomerus geminatus (Say, 1823)	Animalia	Arthropoda	Insecta	Diptera	Syrphidae	Syrphinae	Toxomerini	Toxomerus	geminatus		species	J. Chisausky	Leucanthemum vulgare	Net	Asteraceae	Leucanthemum	vulgare	species	North America, United States, Illinois, Williamson	North America	United States	US	Illinois	Williamson	CONWR Bass Pond	Grassland	37.6945	-89.0584	unknown	US		1	individual
SIU116945	PreservedSpecimen	2017-05-26	Toxomerus marginatus (Say, 1823)	Animalia	Arthropoda	Insecta	Diptera	Syrphidae	Syrphinae	Toxomerini	Toxomerus	marginatus		species	J. Chisausky	Penstemon digitalis	Net	Plantaginaceae	Penstemon	digitalis	species	North America, United States, Illinois, Williamson	North America	United States	US	Illinois	Williamson	CONWR Bass Pond	Grassland	37.6945	-89.0584	unknown	US		1	individual
SIU116963	PreservedSpecimen	2017-08-01	Toxomerus geminatus (Say, 1823)	Animalia	Arthropoda	Insecta	Diptera	Syrphidae	Syrphinae	Toxomerini	Toxomerus	geminatus		species	J. Chisausky	Helianthus sp	Net	Asteraceae	Helianthus	sp	genus	North America, United States, Illinois, Pope	North America	United States	US	Illinois	Pope	Shawnee NF Double Branch	Glade	37.5125	-88.5883	unknown	US		1	individual
SIU116976	PreservedSpecimen	2017-08-16	Milesia virginiensis (Drury, 1773)	Animalia	Arthropoda	Insecta	Diptera	Syrphidae	Eristalinae	Milesiini	Milesia	virginiensis		species	K. Williams	No Floral Association	Net					North America, United States, Illinois, Williamson	North America	United States	US	Illinois	Williamson	CONWR A41 Grazing Site	Pasture	37.6595	-89.0566	unknown	US		1	individual
SIU116978	PreservedSpecimen	2017-08-16	Palpada vinetorum (Fabricius, 1799)	Animalia	Arthropoda	Insecta	Diptera	Syrphidae	Eristalinae	Eristalini	Palpada	vinetorum		species	J. Chisausky	Prunella vulgaris	Net	Lamiaceae	Prunella	vulgaris	species	North America, United States, Illinois, Williamson	North America	United States	US	Illinois	Williamson	CONWR A41 Grazing Site	Pasture	37.6595	-89.0566	unknown	US		1	individual
SIU117006	PreservedSpecimen	2017-06-19	Toxomerus marginatus (Say, 1823)	Animalia	Arthropoda	Insecta	Diptera	Syrphidae	Syrphinae	Toxomerini	Toxomerus	marginatus		species	J. Chisausky	Erigeron strigosus	Net	Asteraceae	Erigeron	strigosus	species	North America, United States, Illinois, Williamson	North America	United States	US	Illinois	Williamson	CONWR Hampton South	Grassland	37.6964	-89.0642	unknown	US		1	individual
SIU117008	PreservedSpecimen	2017-08-01	Toxomerus geminatus (Say, 1823)	Animalia	Arthropoda	Insecta	Diptera	Syrphidae	Syrphinae	Toxomerini	Toxomerus	geminatus		species	J. Chisausky	No Floral Association	Net					North America, United States, Illinois, Johnson	North America	United States	US	Illinois	Johnson	Shawnee NF Gum Springs Rd S	unknown	37.4813	-88.7695	unknown	US		1	individual
SIU117012	PreservedSpecimen	2017-08-01	Toxomerus geminatus (Say, 1823)	Animalia	Arthropoda	Insecta	Diptera	Syrphidae	Syrphinae	Toxomerini	Toxomerus	geminatus		species	J. Chisausky	sp	Net	Asteraceae		sp	genus	North America, United States, Illinois, Johnson	North America	United States	US	Illinois	Johnson	Shawnee NF Gum Springs Rd S	unknown	37.4813	-88.7695	unknown	US		1	individual
SIU117020	PreservedSpecimen	2017-08-01	Toxomerus geminatus (Say, 1823)	Animalia	Arthropoda	Insecta	Diptera	Syrphidae	Syrphinae	Toxomerini	Toxomerus	geminatus		species	J. Chisausky	Campanulastrum americanum	Net	Campanulaceae	Campanulastrum	americanum	species	North America, United States, Illinois, Johnson	North America	United States	US	Illinois	Johnson	Shawnee NF Gum Springs Rd S	unknown	37.4813	-88.7695	unknown	US		1	individual
SIU117042	PreservedSpecimen	2017-07-31	Toxomerus geminatus (Say, 1823)	Animalia	Arthropoda	Insecta	Diptera	Syrphidae	Syrphinae	Toxomerini	Toxomerus	geminatus		species	J. Chisausky	Silphium integrifolium	Net	Asteraceae	Silphium	integrifolium	species	North America, United States, Illinois, Hardin	North America	United States	US	Illinois	Hardin	Shawnee Whoopie Cat Lake	Forest	37.4815	-88.3228	unknown	US		1	individual
SIU117081	PreservedSpecimen	2017-05-14	Toxomerus marginatus (Say, 1823)	Animalia	Arthropoda	Insecta	Diptera	Syrphidae	Syrphinae	Toxomerini	Toxomerus	marginatus		species	J. Chisausky	Erigeron sp	Net	Asteraceae	Erigeron	sp	genus	North America, United States, Illinois, Pope	North America	United States	US	Illinois	Pope	Shawnee NF Bowman Bottoms	Forest	37.5134	-88.8773	unknown	US		1	individual
SIU117082	PreservedSpecimen	2017-05-14	Sphaerophoria contigua (Macquart, 1847)	Animalia	Arthropoda	Insecta	Diptera	Syrphidae	Syrphinae	Syrphini	Sphaerophoria	contigua		species	G. F. G. Miranda	Erigeron sp	Net	Asteraceae	Erigeron	sp	genus	North America, United States, Illinois, Pope	North America	United States	US	Illinois	Pope	Shawnee NF Bowman Bottoms	Forest	37.5134	-88.8773	unknown	US		1	individual
SIU117090	PreservedSpecimen	2017-05-14	Toxomerus marginatus (Say, 1823)	Animalia	Arthropoda	Insecta	Diptera	Syrphidae	Syrphinae	Toxomerini	Toxomerus	marginatus		species	J. Chisausky	Erigeron sp	Net	Asteraceae	Erigeron	sp	genus	North America, United States, Illinois, Pope	North America	United States	US	Illinois	Pope	Shawnee NF Bowman Bottoms	Forest	37.5134	-88.8773	unknown	US		1	individual
SIU117097	PreservedSpecimen	2017-05-14	Toxomerus marginatus (Say, 1823)	Animalia	Arthropoda	Insecta	Diptera	Syrphidae	Syrphinae	Toxomerini	Toxomerus	marginatus		species	J. Chisausky	Erigeron sp	Net	Asteraceae	Erigeron	sp	genus	North America, United States, Illinois, Pope	North America	United States	US	Illinois	Pope	Shawnee NF Bowman Bottoms	Forest	37.5134	-88.8773	unknown	US		1	individual
SIU117102	PreservedSpecimen	2017-05-14	Toxomerus marginatus (Say, 1823)	Animalia	Arthropoda	Insecta	Diptera	Syrphidae	Syrphinae	Toxomerini	Toxomerus	marginatus		species	J. Chisausky	Pan Trap	Pan Trap					North America, United States, Illinois, Pope	North America	United States	US	Illinois	Pope	Shawnee NF Bowman&I-24	Powerline	37.4906	-88.8926	unknown	US		1	individual
SIU117113	PreservedSpecimen	2017-05-14	Toxomerus geminatus (Say, 1823)	Animalia	Arthropoda	Insecta	Diptera	Syrphidae	Syrphinae	Toxomerini	Toxomerus	geminatus		species	J. Chisausky	Pan Trap	Pan Trap					North America, United States, Illinois, Pope	North America	United States	US	Illinois	Pope	Shawnee NF Odum Tract	Grassland	37.4924	-88.8908	unknown	US		1	individual
SIU117158	PreservedSpecimen	2017-05-17	Allograpta obliqua (Say, 1823)	Animalia	Arthropoda	Insecta	Diptera	Syrphidae	Syrphinae	Syrphini	Allograpta	obliqua		species	J. Chisausky	Oxalis stricta	Net	Oxalidaceae	Oxalis	stricta	species	North America, United States, Illinois, Alexander	North America	United States	US	Illinois	Alexander	Shawnee NF Ozark Hill Prairie	Grassland	37.3133	-89.3672	unknown	US		1	individual
SIU117195	PreservedSpecimen	2017-06-14	Toxomerus geminatus (Say, 1823)	Animalia	Arthropoda	Insecta	Diptera	Syrphidae	Syrphinae	Toxomerini	Toxomerus	geminatus		species	J. Chisausky	Rudbeckia sp	Net	Asteraceae	Rudbeckia	sp	genus	North America, United States, Illinois, Williamson	North America	United States	US	Illinois	Williamson	CONWR Line 11	Forest	37.6364	-89.1013	unknown	US		1	individual
SIU117250	PreservedSpecimen	2017-06-20	Toxomerus marginatus (Say, 1823)	Animalia	Arthropoda	Insecta	Diptera	Syrphidae	Syrphinae	Toxomerini	Toxomerus	marginatus		species	J. Chisausky	Pan Trap	Pan Trap					North America, United States, Illinois, Pope	North America	United States	US	Illinois	Pope	Shawnee NF McConnell Trct1	Lake/Pond	37.4989	-88.678	unknown	US		1	individual
SIU117299	PreservedSpecimen	2017-05-14	Toxomerus marginatus (Say, 1823)	Animalia	Arthropoda	Insecta	Diptera	Syrphidae	Syrphinae	Toxomerini	Toxomerus	marginatus		species	J. Chisausky	Leucanthemum vulgare	Net	Asteraceae	Leucanthemum	vulgare	species	North America, United States, Illinois, Pope	North America	United States	US	Illinois	Pope	Shawnee NF Bowman&I-24	Powerline	37.4906	-88.8926	unknown	US		1	individual
SIU117300	PreservedSpecimen	2017-05-14	Toxomerus marginatus (Say, 1823)	Animalia	Arthropoda	Insecta	Diptera	Syrphidae	Syrphinae	Toxomerini	Toxomerus	marginatus		species	J. Chisausky	Erigeron sp	Net	Asteraceae	Erigeron	sp	genus	North America, United States, Illinois, Pope	North America	United States	US	Illinois	Pope	Shawnee NF Bowman&I-24	Powerline	37.4906	-88.8926	unknown	US		1	individual
SIU117302	PreservedSpecimen	2017-05-14	Toxomerus marginatus (Say, 1823)	Animalia	Arthropoda	Insecta	Diptera	Syrphidae	Syrphinae	Toxomerini	Toxomerus	marginatus		species	J. Chisausky	Erigeron sp	Net	Asteraceae	Erigeron	sp	genus	North America, United States, Illinois, Pope	North America	United States	US	Illinois	Pope	Shawnee NF Bowman&I-24	Powerline	37.4906	-88.8926	unknown	US		1	individual
SIU117303	PreservedSpecimen	2017-05-14	Sphaerophoria sp (Linnaeus, 1758)	Animalia	Arthropoda	Insecta	Diptera	Syrphidae	Syrphinae	Syrphini	Sphaerophoria	sp		genus	J. Chisausky	Leucanthemum vulgare	Net	Asteraceae	Leucanthemum	vulgare	species	North America, United States, Illinois, Pope	North America	United States	US	Illinois	Pope	Shawnee NF Bowman&I-24	Powerline	37.4906	-88.8926	unknown	US		1	individual
SIU117313	PreservedSpecimen	2017-05-14	Toxomerus marginatus (Say, 1823)	Animalia	Arthropoda	Insecta	Diptera	Syrphidae	Syrphinae	Toxomerini	Toxomerus	marginatus		species	J. Chisausky	Leucanthemum vulgare	Net	Asteraceae	Leucanthemum	vulgare	species	North America, United States, Illinois, Pope	North America	United States	US	Illinois	Pope	Shawnee NF Bowman&I-24	Powerline	37.4906	-88.8926	unknown	US		1	individual
SIU117316	PreservedSpecimen	2017-05-14	Sphaerophoria sp (Linnaeus, 1758)	Animalia	Arthropoda	Insecta	Diptera	Syrphidae	Syrphinae	Syrphini	Sphaerophoria	sp		genus	J. Chisausky	Leucanthemum vulgare	Net	Asteraceae	Leucanthemum	vulgare	species	North America, United States, Illinois, Pope	North America	United States	US	Illinois	Pope	Shawnee NF Bowman&I-24	Powerline	37.4906	-88.8926	unknown	US		1	individual
SIU117321	PreservedSpecimen	2017-05-14	Sphaerophoria sp (Linnaeus, 1758)	Animalia	Arthropoda	Insecta	Diptera	Syrphidae	Syrphinae	Syrphini	Sphaerophoria	sp		genus	J. Chisausky	Leucanthemum vulgare	Net	Asteraceae	Leucanthemum	vulgare	species	North America, United States, Illinois, Pope	North America	United States	US	Illinois	Pope	Shawnee NF Bowman&I-24	Powerline	37.4906	-88.8926	unknown	US		1	individual
SIU117324	PreservedSpecimen	2017-05-14	Toxomerus marginatus (Say, 1823)	Animalia	Arthropoda	Insecta	Diptera	Syrphidae	Syrphinae	Toxomerini	Toxomerus	marginatus		species	J. Chisausky	Erigeron sp	Net	Asteraceae	Erigeron	sp	genus	North America, United States, Illinois, Pope	North America	United States	US	Illinois	Pope	Shawnee NF Bowman&I-24	Powerline	37.4906	-88.8926	unknown	US		1	individual
SIU117325	PreservedSpecimen	2017-05-14	Paragus haemorrhous (Meigen, 1822)	Animalia	Arthropoda	Insecta	Diptera	Syrphidae	Syrphinae	Paragini	Paragus	haemorrhous		species	J. Chisausky	Brassica sp	Net	Brassicaceae	Brassica	sp	genus	North America, United States, Illinois, Pope	North America	United States	US	Illinois	Pope	Shawnee NF Odum Tract	Grassland	37.4924	-88.8908	unknown	US		1	individual
SIU117353	PreservedSpecimen	2017-05-13	Toxomerus marginatus (Say, 1823)	Animalia	Arthropoda	Insecta	Diptera	Syrphidae	Syrphinae	Toxomerini	Toxomerus	marginatus		species	J. Chisausky	Pan Trap	Pan Trap					North America, United States, Illinois, Johnson and Pope	North America	United States	US	Illinois	Johnson and Pope	Shwnee Pennant Bar FrnkHound	Grassland	37.39	-88.707	unknown	US		1	individual
SIU117382	PreservedSpecimen	2017-05-13	Toxomerus marginatus (Say, 1823)	Animalia	Arthropoda	Insecta	Diptera	Syrphidae	Syrphinae	Toxomerini	Toxomerus	marginatus		species	J. Chisausky	Pan Trap	Pan Trap					North America, United States, Illinois, Johnson and Pope	North America	United States	US	Illinois	Johnson and Pope	Shwnee Pennant Bar FrnkHound	Grassland	37.39	-88.707	unknown	US		1	individual
SIU117402	PreservedSpecimen	2017-05-31	Paragus haemorrhous (Meigen, 1822)	Animalia	Arthropoda	Insecta	Diptera	Syrphidae	Syrphinae	Paragini	Paragus	haemorrhous		species	J. Chisausky	Houstonia sp	Net	Rubiaceae	Houstonia	sp	genus	North America, United States, Illinois, Pope	North America	United States	US	Illinois	Pope	Shwnee Smithland Lock&Dam	Forest	37.1695	-88.4448	unknown	US		1	individual
SIU117414	PreservedSpecimen	2017-05-31	Toxomerus geminatus (Say, 1823)	Animalia	Arthropoda	Insecta	Diptera	Syrphidae	Syrphinae	Toxomerini	Toxomerus	geminatus		species	J. Chisausky	Pan Trap	Pan Trap					North America, United States, Illinois, Pope	North America	United States	US	Illinois	Pope	Shwnee Smithland Lock&Dam	Forest	37.1695	-88.4448	unknown	US		1	individual
SIU117434	PreservedSpecimen	2017-05-17	Sphaerophoria contigua (Macquart, 1847)	Animalia	Arthropoda	Insecta	Diptera	Syrphidae	Syrphinae	Syrphini	Sphaerophoria	contigua		species	G. F. G. Miranda	Erigeron sp	Net	Asteraceae	Erigeron	sp	genus	North America, United States, Illinois, Alexander	North America	United States	US	Illinois	Alexander	Shawnee NF Clear Ck Swamp	Wetland	37.3039	-89.4042	unknown	US		1	individual
SIU117436	PreservedSpecimen	2017-05-17	Toxomerus marginatus (Say, 1823)	Animalia	Arthropoda	Insecta	Diptera	Syrphidae	Syrphinae	Toxomerini	Toxomerus	marginatus		species	J. Chisausky	Erigeron sp	Net	Asteraceae	Erigeron	sp	genus	North America, United States, Illinois, Alexander	North America	United States	US	Illinois	Alexander	Shawnee NF Clear Ck Swamp	Wetland	37.3039	-89.4042	unknown	US		1	individual
SIU117437	PreservedSpecimen	2017-05-17	Toxomerus marginatus (Say, 1823)	Animalia	Arthropoda	Insecta	Diptera	Syrphidae	Syrphinae	Toxomerini	Toxomerus	marginatus		species	J. Chisausky	Erigeron sp	Net	Asteraceae	Erigeron	sp	genus	North America, United States, Illinois, Alexander	North America	United States	US	Illinois	Alexander	Shawnee NF Clear Ck Swamp	Wetland	37.3039	-89.4042	unknown	US		1	individual
SIU117440	PreservedSpecimen	2017-05-17	Toxomerus marginatus (Say, 1823)	Animalia	Arthropoda	Insecta	Diptera	Syrphidae	Syrphinae	Toxomerini	Toxomerus	marginatus		species	J. Chisausky	No Floral Association	Net					North America, United States, Illinois, Alexander	North America	United States	US	Illinois	Alexander	Shawnee NF Clear Ck Swamp	Wetland	37.3039	-89.4042	unknown	US		1	individual
SIU117444	PreservedSpecimen	2017-05-17	Toxomerus marginatus (Say, 1823)	Animalia	Arthropoda	Insecta	Diptera	Syrphidae	Syrphinae	Toxomerini	Toxomerus	marginatus		species	J. Chisausky	Erigeron sp	Net	Asteraceae	Erigeron	sp	genus	North America, United States, Illinois, Alexander	North America	United States	US	Illinois	Alexander	Shawnee NF Clear Ck Swamp	Wetland	37.3039	-89.4042	unknown	US		1	individual
SIU117448	PreservedSpecimen	2017-05-17	Toxomerus marginatus (Say, 1823)	Animalia	Arthropoda	Insecta	Diptera	Syrphidae	Syrphinae	Toxomerini	Toxomerus	marginatus		species	J. Chisausky	Erigeron sp	Net	Asteraceae	Erigeron	sp	genus	North America, United States, Illinois, Alexander	North America	United States	US	Illinois	Alexander	Shawnee NF Clear Ck Swamp	Wetland	37.3039	-89.4042	unknown	US		1	individual
SIU117449	PreservedSpecimen	2017-05-17	Toxomerus geminatus (Say, 1823)	Animalia	Arthropoda	Insecta	Diptera	Syrphidae	Syrphinae	Toxomerini	Toxomerus	geminatus		species	J. Chisausky	Medicago lupulina	Net	Fabaceae	Medicago	lupulina	species	North America, United States, Illinois, Alexander	North America	United States	US	Illinois	Alexander	Shawnee NF Clear Ck Swamp	Wetland	37.3039	-89.4042	unknown	US		1	individual
SIU117454	PreservedSpecimen	2017-05-17	Toxomerus marginatus (Say, 1823)	Animalia	Arthropoda	Insecta	Diptera	Syrphidae	Syrphinae	Toxomerini	Toxomerus	marginatus		species	J. Chisausky	Erigeron sp	Net	Asteraceae	Erigeron	sp	genus	North America, United States, Illinois, Alexander	North America	United States	US	Illinois	Alexander	Shawnee NF Clear Ck Swamp	Wetland	37.3039	-89.4042	unknown	US		1	individual
SIU117457	PreservedSpecimen	2017-05-17	Toxomerus marginatus (Say, 1823)	Animalia	Arthropoda	Insecta	Diptera	Syrphidae	Syrphinae	Toxomerini	Toxomerus	marginatus		species	J. Chisausky	Pan Trap	Pan Trap					North America, United States, Illinois, Alexander	North America	United States	US	Illinois	Alexander	Shawnee NF Clear Ck Swamp	Wetland	37.3039	-89.4042	unknown	US		1	individual
SIU117465	PreservedSpecimen	2017-05-17	Toxomerus marginatus (Say, 1823)	Animalia	Arthropoda	Insecta	Diptera	Syrphidae	Syrphinae	Toxomerini	Toxomerus	marginatus		species	J. Chisausky	Erigeron sp	Net	Asteraceae	Erigeron	sp	genus	North America, United States, Illinois, Alexander	North America	United States	US	Illinois	Alexander	Shawnee NF Clear Ck Swamp	Wetland	37.3039	-89.4042	unknown	US		1	individual
SIU117471	PreservedSpecimen	2017-05-17	Toxomerus marginatus (Say, 1823)	Animalia	Arthropoda	Insecta	Diptera	Syrphidae	Syrphinae	Toxomerini	Toxomerus	marginatus		species	J. Chisausky	Pan Trap	Pan Trap					North America, United States, Illinois, Alexander	North America	United States	US	Illinois	Alexander	Shawnee NF Clear Ck Swamp	Wetland	37.3039	-89.4042	unknown	US		1	individual
SIU117472	PreservedSpecimen	2017-05-17	Toxomerus marginatus (Say, 1823)	Animalia	Arthropoda	Insecta	Diptera	Syrphidae	Syrphinae	Toxomerini	Toxomerus	marginatus		species	J. Chisausky	Erigeron sp	Net	Asteraceae	Erigeron	sp	genus	North America, United States, Illinois, Alexander	North America	United States	US	Illinois	Alexander	Shawnee NF Clear Ck Swamp	Wetland	37.3039	-89.4042	unknown	US		1	individual
SIU117479	PreservedSpecimen	2017-05-29	Eristalis transversa (Wiedemann, 1830)	Animalia	Arthropoda	Insecta	Diptera	Syrphidae	Eristalinae	Eristalini	Eristalis	transversa		species	J. Chisausky	Helianthus sp	Net	Asteraceae	Helianthus	sp	genus	North America, United States, Illinois, Johnson	North America	United States	US	Illinois	Johnson	IDNR Cave Creek Glade	Glade	37.3593	-88.886	unknown	US		1	individual
SIU117482	PreservedSpecimen	2017-05-29	Eristalis transversa (Wiedemann, 1830)	Animalia	Arthropoda	Insecta	Diptera	Syrphidae	Eristalinae	Eristalini	Eristalis	transversa		species	J. Chisausky	Helianthus sp	Net	Asteraceae	Helianthus	sp	genus	North America, United States, Illinois, Johnson	North America	United States	US	Illinois	Johnson	IDNR Cave Creek Glade	Glade	37.3593	-88.886	unknown	US		1	individual
SIU117495	PreservedSpecimen	2017-05-13		Animalia	Arthropoda	Insecta	Diptera	Syrphidae						family	J. Chisausky	Erigeron sp	Net	Asteraceae	Erigeron	sp	genus	North America, United States, Illinois, Johnson and Pope	North America	United States	US	Illinois	Johnson and Pope	Shwnee Pennant Bar Frnkln	Grassland	37.3955	-88.7172	unknown	US		1	individual
SIU117500	PreservedSpecimen	2017-05-13	Toxomerus marginatus (Say, 1823)	Animalia	Arthropoda	Insecta	Diptera	Syrphidae	Syrphinae	Toxomerini	Toxomerus	marginatus		species	J. Chisausky	Erigeron sp	Net	Asteraceae	Erigeron	sp	genus	North America, United States, Illinois, Johnson and Pope	North America	United States	US	Illinois	Johnson and Pope	Shwnee Pennant Bar Frnkln	Grassland	37.3955	-88.7172	unknown	US		1	individual
SIU117501	PreservedSpecimen	2017-05-13	Toxomerus marginatus (Say, 1823)	Animalia	Arthropoda	Insecta	Diptera	Syrphidae	Syrphinae	Toxomerini	Toxomerus	marginatus		species	J. Chisausky	Erigeron sp	Net	Asteraceae	Erigeron	sp	genus	North America, United States, Illinois, Johnson and Pope	North America	United States	US	Illinois	Johnson and Pope	Shwnee Pennant Bar Frnkln	Grassland	37.3955	-88.7172	unknown	US		1	individual
SIU117502	PreservedSpecimen	2017-05-13	Toxomerus marginatus (Say, 1823)	Animalia	Arthropoda	Insecta	Diptera	Syrphidae	Syrphinae	Toxomerini	Toxomerus	marginatus		species	J. Chisausky	Erigeron sp	Net	Asteraceae	Erigeron	sp	genus	North America, United States, Illinois, Johnson and Pope	North America	United States	US	Illinois	Johnson and Pope	Shwnee Pennant Bar Frnkln	Grassland	37.3955	-88.7172	unknown	US		1	individual
SIU117503	PreservedSpecimen	2017-05-13	Toxomerus marginatus (Say, 1823)	Animalia	Arthropoda	Insecta	Diptera	Syrphidae	Syrphinae	Toxomerini	Toxomerus	marginatus		species	J. Chisausky	Erigeron sp	Net	Asteraceae	Erigeron	sp	genus	North America, United States, Illinois, Johnson and Pope	North America	United States	US	Illinois	Johnson and Pope	Shwnee Pennant Bar Frnkln	Grassland	37.3955	-88.7172	unknown	US		1	individual
SIU117517	PreservedSpecimen	2017-05-13	Toxomerus marginatus (Say, 1823)	Animalia	Arthropoda	Insecta	Diptera	Syrphidae	Syrphinae	Toxomerini	Toxomerus	marginatus		species	J. Chisausky	Penstemon digitalis	Net	Plantaginaceae	Penstemon	digitalis	species	North America, United States, Illinois, Johnson and Pope	North America	United States	US	Illinois	Johnson and Pope	Shawnee Pennant Bar Hound	Grassland	37.3843	-88.6974	unknown	US		1	individual
SIU117518	PreservedSpecimen	2017-05-13	Toxomerus marginatus (Say, 1823)	Animalia	Arthropoda	Insecta	Diptera	Syrphidae	Syrphinae	Toxomerini	Toxomerus	marginatus		species	J. Chisausky	Penstemon digitalis	Net	Plantaginaceae	Penstemon	digitalis	species	North America, United States, Illinois, Johnson and Pope	North America	United States	US	Illinois	Johnson and Pope	Shawnee Pennant Bar Hound	Grassland	37.3843	-88.6974	unknown	US		1	individual
SIU117519	PreservedSpecimen	2017-05-13	Toxomerus marginatus (Say, 1823)	Animalia	Arthropoda	Insecta	Diptera	Syrphidae	Syrphinae	Toxomerini	Toxomerus	marginatus		species	J. Chisausky	Erigeron sp	Net	Asteraceae	Erigeron	sp	genus	North America, United States, Illinois, Johnson and Pope	North America	United States	US	Illinois	Johnson and Pope	Shawnee Pennant Bar Hound	Grassland	37.3843	-88.6974	unknown	US		1	individual
SIU117520	PreservedSpecimen	2017-05-13		Animalia	Arthropoda	Insecta	Diptera	Syrphidae						family	J. Chisausky	Erigeron sp	Net	Asteraceae	Erigeron	sp	genus	North America, United States, Illinois, Johnson and Pope	North America	United States	US	Illinois	Johnson and Pope	Shawnee Pennant Bar Hound	Grassland	37.3843	-88.6974	unknown	US		1	individual
SIU117521	PreservedSpecimen	2017-05-13	Toxomerus marginatus (Say, 1823)	Animalia	Arthropoda	Insecta	Diptera	Syrphidae	Syrphinae	Toxomerini	Toxomerus	marginatus		species	J. Chisausky	Erigeron sp	Net	Asteraceae	Erigeron	sp	genus	North America, United States, Illinois, Johnson and Pope	North America	United States	US	Illinois	Johnson and Pope	Shawnee Pennant Bar Hound	Grassland	37.3843	-88.6974	unknown	US		1	individual
SIU117523	PreservedSpecimen	2017-05-13	Toxomerus marginatus (Say, 1823)	Animalia	Arthropoda	Insecta	Diptera	Syrphidae	Syrphinae	Toxomerini	Toxomerus	marginatus		species	J. Chisausky	Erigeron sp	Net	Asteraceae	Erigeron	sp	genus	North America, United States, Illinois, Johnson and Pope	North America	United States	US	Illinois	Johnson and Pope	Shawnee Pennant Bar Hound	Grassland	37.3843	-88.6974	unknown	US		1	individual
SIU117524	PreservedSpecimen	2017-05-13		Animalia	Arthropoda	Insecta	Diptera	Syrphidae						family	J. Chisausky	Erigeron sp	Net	Asteraceae	Erigeron	sp	genus	North America, United States, Illinois, Johnson and Pope	North America	United States	US	Illinois	Johnson and Pope	Shawnee Pennant Bar Hound	Grassland	37.3843	-88.6974	unknown	US		1	individual
SIU117525	PreservedSpecimen	2017-05-13	Sphaerophoria sp (Linnaeus, 1758)	Animalia	Arthropoda	Insecta	Diptera	Syrphidae	Syrphinae	Syrphini	Sphaerophoria	sp		genus	J. Chisausky	Erigeron sp	Net	Asteraceae	Erigeron	sp	genus	North America, United States, Illinois, Johnson and Pope	North America	United States	US	Illinois	Johnson and Pope	Shawnee Pennant Bar Hound	Grassland	37.3843	-88.6974	unknown	US		1	individual
SIU117526	PreservedSpecimen	2017-05-13	Toxomerus marginatus (Say, 1823)	Animalia	Arthropoda	Insecta	Diptera	Syrphidae	Syrphinae	Toxomerini	Toxomerus	marginatus		species	J. Chisausky	Erigeron sp	Net	Asteraceae	Erigeron	sp	genus	North America, United States, Illinois, Johnson and Pope	North America	United States	US	Illinois	Johnson and Pope	Shawnee Pennant Bar Hound	Grassland	37.3843	-88.6974	unknown	US		1	individual
SIU117527	PreservedSpecimen	2017-05-13	Toxomerus marginatus (Say, 1823)	Animalia	Arthropoda	Insecta	Diptera	Syrphidae	Syrphinae	Toxomerini	Toxomerus	marginatus		species	J. Chisausky	Erigeron sp	Net	Asteraceae	Erigeron	sp	genus	North America, United States, Illinois, Johnson and Pope	North America	United States	US	Illinois	Johnson and Pope	Shawnee Pennant Bar Hound	Grassland	37.3843	-88.6974	unknown	US		1	individual
SIU117528	PreservedSpecimen	2017-05-13	Toxomerus marginatus (Say, 1823)	Animalia	Arthropoda	Insecta	Diptera	Syrphidae	Syrphinae	Toxomerini	Toxomerus	marginatus		species	J. Chisausky	Erigeron sp	Net	Asteraceae	Erigeron	sp	genus	North America, United States, Illinois, Johnson and Pope	North America	United States	US	Illinois	Johnson and Pope	Shawnee Pennant Bar Hound	Grassland	37.3843	-88.6974	unknown	US		1	individual
SIU117529	PreservedSpecimen	2017-05-13	Toxomerus marginatus (Say, 1823)	Animalia	Arthropoda	Insecta	Diptera	Syrphidae	Syrphinae	Toxomerini	Toxomerus	marginatus		species	J. Chisausky	Erigeron sp	Net	Asteraceae	Erigeron	sp	genus	North America, United States, Illinois, Johnson and Pope	North America	United States	US	Illinois	Johnson and Pope	Shawnee Pennant Bar Hound	Grassland	37.3843	-88.6974	unknown	US		1	individual
SIU117530	PreservedSpecimen	2017-05-13	Toxomerus marginatus (Say, 1823)	Animalia	Arthropoda	Insecta	Diptera	Syrphidae	Syrphinae	Toxomerini	Toxomerus	marginatus		species	J. Chisausky	Erigeron sp	Net	Asteraceae	Erigeron	sp	genus	North America, United States, Illinois, Johnson and Pope	North America	United States	US	Illinois	Johnson and Pope	Shawnee Pennant Bar Hound	Grassland	37.3843	-88.6974	unknown	US		1	individual
SIU117531	PreservedSpecimen	2017-05-13	Toxomerus marginatus (Say, 1823)	Animalia	Arthropoda	Insecta	Diptera	Syrphidae	Syrphinae	Toxomerini	Toxomerus	marginatus		species	J. Chisausky	Erigeron sp	Net	Asteraceae	Erigeron	sp	genus	North America, United States, Illinois, Johnson and Pope	North America	United States	US	Illinois	Johnson and Pope	Shawnee Pennant Bar Hound	Grassland	37.3843	-88.6974	unknown	US		1	individual
SIU117532	PreservedSpecimen	2017-05-13	Toxomerus marginatus (Say, 1823)	Animalia	Arthropoda	Insecta	Diptera	Syrphidae	Syrphinae	Toxomerini	Toxomerus	marginatus		species	J. Chisausky	Brassica sp	Net	Brassicaceae	Brassica	sp	genus	North America, United States, Illinois, Johnson and Pope	North America	United States	US	Illinois	Johnson and Pope	Shawnee Pennant Bar Hound	Grassland	37.3843	-88.6974	unknown	US		1	individual
SIU117534	PreservedSpecimen	2017-05-13	Toxomerus marginatus (Say, 1823)	Animalia	Arthropoda	Insecta	Diptera	Syrphidae	Syrphinae	Toxomerini	Toxomerus	marginatus		species	J. Chisausky	Erigeron sp	Net	Asteraceae	Erigeron	sp	genus	North America, United States, Illinois, Johnson and Pope	North America	United States	US	Illinois	Johnson and Pope	Shawnee Pennant Bar Hound	Grassland	37.3843	-88.6974	unknown	US		1	individual
SIU117535	PreservedSpecimen	2017-05-13	Toxomerus marginatus (Say, 1823)	Animalia	Arthropoda	Insecta	Diptera	Syrphidae	Syrphinae	Toxomerini	Toxomerus	marginatus		species	J. Chisausky	Erigeron sp	Net	Asteraceae	Erigeron	sp	genus	North America, United States, Illinois, Johnson and Pope	North America	United States	US	Illinois	Johnson and Pope	Shawnee Pennant Bar Hound	Grassland	37.3843	-88.6974	unknown	US		1	individual
SIU117536	PreservedSpecimen	2017-05-13	Toxomerus marginatus (Say, 1823)	Animalia	Arthropoda	Insecta	Diptera	Syrphidae	Syrphinae	Toxomerini	Toxomerus	marginatus		species	J. Chisausky	Erigeron sp	Net	Asteraceae	Erigeron	sp	genus	North America, United States, Illinois, Johnson and Pope	North America	United States	US	Illinois	Johnson and Pope	Shawnee Pennant Bar Hound	Grassland	37.3843	-88.6974	unknown	US		1	individual
SIU117537	PreservedSpecimen	2017-05-13	Sphaerophoria contigua (Macquart, 1847)	Animalia	Arthropoda	Insecta	Diptera	Syrphidae	Syrphinae	Syrphini	Sphaerophoria	contigua		species	G. F. G. Miranda	Leucanthemum vulgare	Net	Asteraceae	Leucanthemum	vulgare	species	North America, United States, Illinois, Johnson and Pope	North America	United States	US	Illinois	Johnson and Pope	Shwnee Pennant Bar Frnkln	Grassland	37.3955	-88.7172	unknown	US		1	individual
SIU117539	PreservedSpecimen	2017-05-13	Sphaerophoria contigua (Macquart, 1847)	Animalia	Arthropoda	Insecta	Diptera	Syrphidae	Syrphinae	Syrphini	Sphaerophoria	contigua		species	G. F. G. Miranda	Leucanthemum vulgare	Net	Asteraceae	Leucanthemum	vulgare	species	North America, United States, Illinois, Johnson and Pope	North America	United States	US	Illinois	Johnson and Pope	Shwnee Pennant Bar Frnkln	Grassland	37.3955	-88.7172	unknown	US		1	individual
SIU117540	PreservedSpecimen	2017-05-13	Toxomerus marginatus (Say, 1823)	Animalia	Arthropoda	Insecta	Diptera	Syrphidae	Syrphinae	Toxomerini	Toxomerus	marginatus		species	J. Chisausky	Sisyrinchium angustifolium	Net	Iridaceae	Sisyrinchium	angustifolium	species	North America, United States, Illinois, Johnson and Pope	North America	United States	US	Illinois	Johnson and Pope	Shwnee Pennant Bar Frnkln	Grassland	37.3955	-88.7172	unknown	US		1	individual
SIU117545	PreservedSpecimen	2017-05-13	Toxomerus marginatus (Say, 1823)	Animalia	Arthropoda	Insecta	Diptera	Syrphidae	Syrphinae	Toxomerini	Toxomerus	marginatus		species	J. Chisausky	Erigeron sp	Net	Asteraceae	Erigeron	sp	genus	North America, United States, Illinois, Johnson and Pope	North America	United States	US	Illinois	Johnson and Pope	Shwnee Pennant Bar Frnkln	Grassland	37.3955	-88.7172	unknown	US		1	individual
SIU117548	PreservedSpecimen	2017-05-13	Toxomerus marginatus (Say, 1823)	Animalia	Arthropoda	Insecta	Diptera	Syrphidae	Syrphinae	Toxomerini	Toxomerus	marginatus		species	J. Chisausky	Leucanthemum vulgare	Net	Asteraceae	Leucanthemum	vulgare	species	North America, United States, Illinois, Johnson and Pope	North America	United States	US	Illinois	Johnson and Pope	Shwnee Pennant Bar Frnkln	Grassland	37.3955	-88.7172	unknown	US		1	individual
SIU117549	PreservedSpecimen	2017-05-13	Sphaerophoria contigua (Macquart, 1847)	Animalia	Arthropoda	Insecta	Diptera	Syrphidae	Syrphinae	Syrphini	Sphaerophoria	contigua		species	G. F. G. Miranda	Leucanthemum vulgare	Net	Asteraceae	Leucanthemum	vulgare	species	North America, United States, Illinois, Johnson and Pope	North America	United States	US	Illinois	Johnson and Pope	Shwnee Pennant Bar Frnkln	Grassland	37.3955	-88.7172	unknown	US		1	individual
SIU117558	PreservedSpecimen	2017-05-13	Toxomerus marginatus (Say, 1823)	Animalia	Arthropoda	Insecta	Diptera	Syrphidae	Syrphinae	Toxomerini	Toxomerus	marginatus		species	J. Chisausky	Leucanthemum vulgare	Net	Asteraceae	Leucanthemum	vulgare	species	North America, United States, Illinois, Johnson and Pope	North America	United States	US	Illinois	Johnson and Pope	Shwnee Pennant Bar Frnkln	Grassland	37.3955	-88.7172	unknown	US		1	individual
SIU117560	PreservedSpecimen	2017-05-13	Toxomerus marginatus (Say, 1823)	Animalia	Arthropoda	Insecta	Diptera	Syrphidae	Syrphinae	Toxomerini	Toxomerus	marginatus		species	J. Chisausky	Leucanthemum vulgare	Net	Asteraceae	Leucanthemum	vulgare	species	North America, United States, Illinois, Johnson and Pope	North America	United States	US	Illinois	Johnson and Pope	Shwnee Pennant Bar Frnkln	Grassland	37.3955	-88.7172	unknown	US		1	individual
SIU117564	PreservedSpecimen	2017-05-13	Allograpta obliqua (Say, 1823)	Animalia	Arthropoda	Insecta	Diptera	Syrphidae	Syrphinae	Syrphini	Allograpta	obliqua		species	J. Chisausky	Ranunculus sp	Net	Ranunculaceae	Ranunculus	sp	genus	North America, United States, Illinois, Johnson and Pope	North America	United States	US	Illinois	Johnson and Pope	Shwnee Ranunculus Valley	Forest	37.3955	-88.7172	unknown	US		1	individual
SIU117565	PreservedSpecimen	2017-05-13	Toxomerus marginatus (Say, 1823)	Animalia	Arthropoda	Insecta	Diptera	Syrphidae	Syrphinae	Toxomerini	Toxomerus	marginatus		species	J. Chisausky	Ranunculus sp	Net	Ranunculaceae	Ranunculus	sp	genus	North America, United States, Illinois, Johnson and Pope	North America	United States	US	Illinois	Johnson and Pope	Shwnee Ranunculus Valley	Forest	37.3955	-88.7172	unknown	US		1	individual
SIU117567	PreservedSpecimen	2017-05-13	Toxomerus marginatus (Say, 1823)	Animalia	Arthropoda	Insecta	Diptera	Syrphidae	Syrphinae	Toxomerini	Toxomerus	marginatus		species	J. Chisausky	Ranunculus sp	Net	Ranunculaceae	Ranunculus	sp	genus	North America, United States, Illinois, Johnson and Pope	North America	United States	US	Illinois	Johnson and Pope	Shwnee Ranunculus Valley	Forest	37.3955	-88.7172	unknown	US		1	individual
SIU117577	PreservedSpecimen	2017-05-14	Toxomerus marginatus (Say, 1823)	Animalia	Arthropoda	Insecta	Diptera	Syrphidae	Syrphinae	Toxomerini	Toxomerus	marginatus		species	J. Chisausky	Erigeron sp	Net	Asteraceae	Erigeron	sp	genus	North America, United States, Illinois, Pope	North America	United States	US	Illinois	Pope	Shawnee NF Bowman Pwerln	Powerline	37.5069	-88.8887	unknown	US		1	individual
SIU117580	PreservedSpecimen	2017-05-14	Sphaerophoria contigua (Macquart, 1847)	Animalia	Arthropoda	Insecta	Diptera	Syrphidae	Syrphinae	Syrphini	Sphaerophoria	contigua		species	G. F. G. Miranda	Erigeron sp	Net	Asteraceae	Erigeron	sp	genus	North America, United States, Illinois, Pope	North America	United States	US	Illinois	Pope	Shawnee NF Bowman Pwerln	Powerline	37.5069	-88.8887	unknown	US		1	individual
SIU117600	PreservedSpecimen	2017-05-14	Toxomerus marginatus (Say, 1823)	Animalia	Arthropoda	Insecta	Diptera	Syrphidae	Syrphinae	Toxomerini	Toxomerus	marginatus		species	J. Chisausky	Erigeron sp	Net	Asteraceae	Erigeron	sp	genus	North America, United States, Illinois, Pope	North America	United States	US	Illinois	Pope	Shawnee NF Bowman Pwerln	Powerline	37.5069	-88.8887	unknown	US		1	individual
SIU117654	PreservedSpecimen	2017-06-15	Toxomerus marginatus (Say, 1823)	Animalia	Arthropoda	Insecta	Diptera	Syrphidae	Syrphinae	Toxomerini	Toxomerus	marginatus		species	J. Chisausky	Rudbeckia triloba	Net	Asteraceae	Rudbeckia	triloba	species	North America, United States, Illinois, Williamson	North America	United States	US	Illinois	Williamson	Milkweed Valley	Lake/Pond	37.6476	-89.1434	unknown	US		1	individual
SIU117663	PreservedSpecimen	2017-05-17	Toxomerus marginatus (Say, 1823)	Animalia	Arthropoda	Insecta	Diptera	Syrphidae	Syrphinae	Toxomerini	Toxomerus	marginatus		species	J. Chisausky	Erigeron sp	Net	Asteraceae	Erigeron	sp	genus	North America, United States, Illinois, Alexander	North America	United States	US	Illinois	Alexander	Shawnee NF Provo Cemetery	Grassland	37.2668	-89.2725	unknown	US		1	individual
SIU117769	PreservedSpecimen	2017-05-26	Eristalis flavipes (Walker, 1849)	Animalia	Arthropoda	Insecta	Diptera	Syrphidae	Eristalinae	Eristalini	Eristalis	flavipes		species	J. Chisausky	Trifolium pratense	Net	Fabaceae	Trifolium	pratense	species	North America, United States, Illinois, Williamson	North America	United States	US	Illinois	Williamson	CONWR Wolf Creek Causeway	Lake/Pond	37.7079	-89.0585	unknown	US		1	individual
SIU117777	PreservedSpecimen	2017-05-26	Allograpta exotica (Wiedemann, 1830)	Animalia	Arthropoda	Insecta	Diptera	Syrphidae	Syrphinae	Syrphini	Allograpta	exotica		species	G. F. G. Miranda	Medicago lupulina	Net	Fabaceae	Medicago	lupulina	species	North America, United States, Illinois, Williamson	North America	United States	US	Illinois	Williamson	CONWR Wolf Creek Causeway	Lake/Pond	37.7079	-89.0585	unknown	US		1	individual
SIU117778	PreservedSpecimen	2017-05-26	Toxomerus marginatus (Say, 1823)	Animalia	Arthropoda	Insecta	Diptera	Syrphidae	Syrphinae	Toxomerini	Toxomerus	marginatus		species	J. Chisausky	Leucanthemum vulgare	Net	Asteraceae	Leucanthemum	vulgare	species	North America, United States, Illinois, Williamson	North America	United States	US	Illinois	Williamson	CONWR Wolf Creek Causeway	Lake/Pond	37.7079	-89.0585	unknown	US		1	individual
SIU117781	PreservedSpecimen	2017-05-26	Toxomerus marginatus (Say, 1823)	Animalia	Arthropoda	Insecta	Diptera	Syrphidae	Syrphinae	Toxomerini	Toxomerus	marginatus		species	J. Chisausky	Leucanthemum vulgare	Net	Asteraceae	Leucanthemum	vulgare	species	North America, United States, Illinois, Williamson	North America	United States	US	Illinois	Williamson	CONWR Wolf Creek Causeway	Lake/Pond	37.7079	-89.0585	unknown	US		1	individual
SIU117794	PreservedSpecimen	2017-06-07	Mallota bautias (Walker, 1849)	Animalia	Arthropoda	Insecta	Diptera	Syrphidae	Eristalinae	Eristalini	Mallota	bautias		species	J. Chisausky	Erigeron strigosus	Net	Asteraceae	Erigeron	strigosus	species	North America, United States, Illinois, Pope	North America	United States	US	Illinois	Pope	Appel Road	Ag field	37.5624	-88.6715	unknown	US		1	individual
SIU117805	PreservedSpecimen	2017-06-07		Animalia	Arthropoda	Insecta	Diptera	Syrphidae						family	J. Chisausky	Erigeron strigosus	Net	Asteraceae	Erigeron	strigosus	species	North America, United States, Illinois, Williamson	North America	United States	US	Illinois	Williamson	Martha Avenue Makanda IL	Lawn	37.6164	-89.1044	unknown	US		1	individual
SIU117809	PreservedSpecimen	2017-06-07		Animalia	Arthropoda	Insecta	Diptera	Syrphidae						family	J. Chisausky	Achillea millefolium	Net	Asteraceae	Achillea	millefolium	species	North America, United States, Illinois, Williamson	North America	United States	US	Illinois	Williamson	Martha Avenue Makanda IL	Lawn	37.6164	-89.1044	unknown	US		1	individual
SIU117810	PreservedSpecimen	2017-06-07	Toxomerus marginatus (Say, 1823)	Animalia	Arthropoda	Insecta	Diptera	Syrphidae	Syrphinae	Toxomerini	Toxomerus	marginatus		species	J. Chisausky	No Floral Association	Net					North America, United States, Illinois, Williamson	North America	United States	US	Illinois	Williamson	Martha Avenue Makanda IL	Lawn	37.6164	-89.1044	unknown	US		1	individual
SIU117811	PreservedSpecimen	2017-06-07	Toxomerus marginatus (Say, 1823)	Animalia	Arthropoda	Insecta	Diptera	Syrphidae	Syrphinae	Toxomerini	Toxomerus	marginatus		species	J. Chisausky	No Floral Association	Net					North America, United States, Illinois, Williamson	North America	United States	US	Illinois	Williamson	Martha Avenue Makanda IL	Lawn	37.6164	-89.1044	unknown	US		1	individual
SIU117812	PreservedSpecimen	2017-06-07		Animalia	Arthropoda	Insecta	Diptera	Syrphidae						family	J. Chisausky	No Floral Association	Net					North America, United States, Illinois, Williamson	North America	United States	US	Illinois	Williamson	Martha Avenue Makanda IL	Lawn	37.6164	-89.1044	unknown	US		1	individual
SIU117813	PreservedSpecimen	2017-06-07		Animalia	Arthropoda	Insecta	Diptera	Syrphidae						family	J. Chisausky	No Floral Association	Net					North America, United States, Illinois, Williamson	North America	United States	US	Illinois	Williamson	Martha Avenue Makanda IL	Lawn	37.6164	-89.1044	unknown	US		1	individual
SIU117815	PreservedSpecimen	2017-06-07		Animalia	Arthropoda	Insecta	Diptera	Syrphidae						family	J. Chisausky	No Floral Association	Net					North America, United States, Illinois, Williamson	North America	United States	US	Illinois	Williamson	Martha Avenue Makanda IL	Lawn	37.6164	-89.1044	unknown	US		1	individual
SIU117817	PreservedSpecimen	2017-06-07	Toxomerus marginatus (Say, 1823)	Animalia	Arthropoda	Insecta	Diptera	Syrphidae	Syrphinae	Toxomerini	Toxomerus	marginatus		species	J. Chisausky	No Floral Association	Net					North America, United States, Illinois, Williamson	North America	United States	US	Illinois	Williamson	Martha Avenue Makanda IL	Lawn	37.6164	-89.1044	unknown	US		1	individual
SIU117818	PreservedSpecimen	2017-06-07		Animalia	Arthropoda	Insecta	Diptera	Syrphidae						family	J. Chisausky	No Floral Association	Net					North America, United States, Illinois, Williamson	North America	United States	US	Illinois	Williamson	Martha Avenue Makanda IL	Lawn	37.6164	-89.1044	unknown	US		1	individual
SIU117819	PreservedSpecimen	2017-06-07	Toxomerus marginatus (Say, 1823)	Animalia	Arthropoda	Insecta	Diptera	Syrphidae	Syrphinae	Toxomerini	Toxomerus	marginatus		species	J. Chisausky	Rudbeckia sp	Net	Asteraceae	Rudbeckia	sp	genus	North America, United States, Illinois, Williamson	North America	United States	US	Illinois	Williamson	Martha Avenue Makanda IL	Lawn	37.6164	-89.1044	unknown	US		1	individual
SIU117820	PreservedSpecimen	2017-06-07	Toxomerus marginatus (Say, 1823)	Animalia	Arthropoda	Insecta	Diptera	Syrphidae	Syrphinae	Toxomerini	Toxomerus	marginatus		species	J. Chisausky	Rudbeckia sp	Net	Asteraceae	Rudbeckia	sp	genus	North America, United States, Illinois, Williamson	North America	United States	US	Illinois	Williamson	Martha Avenue Makanda IL	Lawn	37.6164	-89.1044	unknown	US		1	individual
SIU117821	PreservedSpecimen	2017-06-07	Toxomerus marginatus (Say, 1823)	Animalia	Arthropoda	Insecta	Diptera	Syrphidae	Syrphinae	Toxomerini	Toxomerus	marginatus		species	J. Chisausky	Rudbeckia sp	Net	Asteraceae	Rudbeckia	sp	genus	North America, United States, Illinois, Williamson	North America	United States	US	Illinois	Williamson	Martha Avenue Makanda IL	Lawn	37.6164	-89.1044	unknown	US		1	individual
SIU117822	PreservedSpecimen	2017-06-07	Toxomerus marginatus (Say, 1823)	Animalia	Arthropoda	Insecta	Diptera	Syrphidae	Syrphinae	Toxomerini	Toxomerus	marginatus		species	J. Chisausky	Rudbeckia sp	Net	Asteraceae	Rudbeckia	sp	genus	North America, United States, Illinois, Williamson	North America	United States	US	Illinois	Williamson	Martha Avenue Makanda IL	Lawn	37.6164	-89.1044	unknown	US		1	individual
SIU117823	PreservedSpecimen	2017-06-07	Toxomerus marginatus (Say, 1823)	Animalia	Arthropoda	Insecta	Diptera	Syrphidae	Syrphinae	Toxomerini	Toxomerus	marginatus		species	J. Chisausky	Rudbeckia sp	Net	Asteraceae	Rudbeckia	sp	genus	North America, United States, Illinois, Williamson	North America	United States	US	Illinois	Williamson	Martha Avenue Makanda IL	Lawn	37.6164	-89.1044	unknown	US		1	individual
SIU117824	PreservedSpecimen	2017-06-07	Toxomerus marginatus (Say, 1823)	Animalia	Arthropoda	Insecta	Diptera	Syrphidae	Syrphinae	Toxomerini	Toxomerus	marginatus		species	J. Chisausky	Rudbeckia sp	Net	Asteraceae	Rudbeckia	sp	genus	North America, United States, Illinois, Williamson	North America	United States	US	Illinois	Williamson	Martha Avenue Makanda IL	Lawn	37.6164	-89.1044	unknown	US		1	individual
SIU117825	PreservedSpecimen	2017-06-07	Toxomerus marginatus (Say, 1823)	Animalia	Arthropoda	Insecta	Diptera	Syrphidae	Syrphinae	Toxomerini	Toxomerus	marginatus		species	J. Chisausky	Rudbeckia sp	Net	Asteraceae	Rudbeckia	sp	genus	North America, United States, Illinois, Williamson	North America	United States	US	Illinois	Williamson	Martha Avenue Makanda IL	Lawn	37.6164	-89.1044	unknown	US		1	individual
SIU117831	PreservedSpecimen	2017-05-18	Helophilus fasciatus (Walker, 1849)	Animalia	Arthropoda	Insecta	Diptera	Syrphidae	Eristalinae	Eristalini	Helophilus	fasciatus		species	J. Chisausky	Daucus carota	Net	Apiaceae	Daucus	carota	species	North America, United States, Illinois, Union	North America	United States	US	Illinois	Union	Shawnee NF Oakwood Bottoms	Wetland	37.6726	-89.4376	unknown	US		1	individual
SIU117834	PreservedSpecimen	2017-05-18	Helophilus fasciatus (Walker, 1849)	Animalia	Arthropoda	Insecta	Diptera	Syrphidae	Eristalinae	Eristalini	Helophilus	fasciatus		species	J. Chisausky	Daucus carota	Net	Apiaceae	Daucus	carota	species	North America, United States, Illinois, Union	North America	United States	US	Illinois	Union	Shawnee NF Oakwood Bottoms	Wetland	37.6726	-89.4376	unknown	US		1	individual
SIU117835	PreservedSpecimen	2017-05-18	Helophilus fasciatus (Walker, 1849)	Animalia	Arthropoda	Insecta	Diptera	Syrphidae	Eristalinae	Eristalini	Helophilus	fasciatus		species	J. Chisausky	Daucus carota	Net	Apiaceae	Daucus	carota	species	North America, United States, Illinois, Union	North America	United States	US	Illinois	Union	Shawnee NF Oakwood Bottoms	Wetland	37.6726	-89.4376	unknown	US		1	individual
SIU117839	PreservedSpecimen	2017-05-18	Helophilus fasciatus (Walker, 1849)	Animalia	Arthropoda	Insecta	Diptera	Syrphidae	Eristalinae	Eristalini	Helophilus	fasciatus		species	J. Chisausky	Cornus foemina	Net	Cornaceae	Cornus	foemina	species	North America, United States, Illinois, Union	North America	United States	US	Illinois	Union	Shawnee NF Oakwood Bottoms	Wetland	37.6726	-89.4376	unknown	US		1	individual
SIU117840	PreservedSpecimen	2017-05-18		Animalia	Arthropoda	Insecta	Diptera	Syrphidae						family	J. Chisausky	Daucus carota	Net	Apiaceae	Daucus	carota	species	North America, United States, Illinois, Union	North America	United States	US	Illinois	Union	Shawnee NF Oakwood Bottoms	Wetland	37.6726	-89.4376	unknown	US		1	individual
SIU117841	PreservedSpecimen	2017-05-18	Toxomerus geminatus (Say, 1823)	Animalia	Arthropoda	Insecta	Diptera	Syrphidae	Syrphinae	Toxomerini	Toxomerus	geminatus		species	J. Chisausky	Daucus carota	Net	Apiaceae	Daucus	carota	species	North America, United States, Illinois, Union	North America	United States	US	Illinois	Union	Shawnee NF Oakwood Bottoms	Wetland	37.6726	-89.4376	unknown	US		1	individual
SIU117843	PreservedSpecimen	2017-05-18	Toxomerus geminatus (Say, 1823)	Animalia	Arthropoda	Insecta	Diptera	Syrphidae	Syrphinae	Toxomerini	Toxomerus	geminatus		species	J. Chisausky	Daucus carota	Net	Apiaceae	Daucus	carota	species	North America, United States, Illinois, Union	North America	United States	US	Illinois	Union	Shawnee NF Oakwood Bottoms	Wetland	37.6726	-89.4376	unknown	US		1	individual
SIU117844	PreservedSpecimen	2017-05-18	Toxomerus geminatus (Say, 1823)	Animalia	Arthropoda	Insecta	Diptera	Syrphidae	Syrphinae	Toxomerini	Toxomerus	geminatus		species	J. Chisausky	Daucus carota	Net	Apiaceae	Daucus	carota	species	North America, United States, Illinois, Union	North America	United States	US	Illinois	Union	Shawnee NF Oakwood Bottoms	Wetland	37.6726	-89.4376	unknown	US		1	individual
SIU117845	PreservedSpecimen	2017-05-18	Sphegina petiolata (Coquillett, 1910)	Animalia	Arthropoda	Insecta	Diptera	Syrphidae	Eristalinae	Brachyopini	Sphegina	petiolata		species	J. Chisausky	Cornus foemina	Net	Cornaceae	Cornus	foemina	species	North America, United States, Illinois, Union	North America	United States	US	Illinois	Union	Shawnee NF Oakwood Bottoms	Wetland	37.6726	-89.4376	unknown	US		1	individual
SIU117846	PreservedSpecimen	2017-05-18	Toxomerus geminatus (Say, 1823)	Animalia	Arthropoda	Insecta	Diptera	Syrphidae	Syrphinae	Toxomerini	Toxomerus	geminatus		species	J. Chisausky	Cornus foemina	Net	Cornaceae	Cornus	foemina	species	North America, United States, Illinois, Union	North America	United States	US	Illinois	Union	Shawnee NF Oakwood Bottoms	Wetland	37.6726	-89.4376	unknown	US		1	individual
SIU117849	PreservedSpecimen	2017-05-18	Toxomerus geminatus (Say, 1823)	Animalia	Arthropoda	Insecta	Diptera	Syrphidae	Syrphinae	Toxomerini	Toxomerus	geminatus		species	J. Chisausky	Erigeron strigosus	Net	Asteraceae	Erigeron	strigosus	species	North America, United States, Illinois, Union	North America	United States	US	Illinois	Union	Shawnee NF Oakwood Bottoms	Wetland	37.6726	-89.4376	unknown	US		1	individual
SIU117853	PreservedSpecimen	2017-05-18	Eristalis flavipes (Walker, 1849)	Animalia	Arthropoda	Insecta	Diptera	Syrphidae	Eristalinae	Eristalini	Eristalis	flavipes		species	J. Chisausky	Daucus carota	Net	Apiaceae	Daucus	carota	species	North America, United States, Illinois, Union	North America	United States	US	Illinois	Union	Shawnee NF Oakwood Bottoms	Wetland	37.6726	-89.4376	unknown	US		1	individual
SIU117854	PreservedSpecimen	2017-05-18	Parhelophilus laetus (Loew, 1863)	Animalia	Arthropoda	Insecta	Diptera	Syrphidae	Eristalinae	Eristalini	Parhelophilus	laetus		species	J. Chisausky	Cornus foemina	Net	Cornaceae	Cornus	foemina	species	North America, United States, Illinois, Union	North America	United States	US	Illinois	Union	Shawnee NF Oakwood Bottoms	Wetland	37.6726	-89.4376	unknown	US		1	individual
SIU117855	PreservedSpecimen	2017-05-18	Helophilus fasciatus (Walker, 1849)	Animalia	Arthropoda	Insecta	Diptera	Syrphidae	Eristalinae	Eristalini	Helophilus	fasciatus		species	J. Chisausky	Cornus foemina	Net	Cornaceae	Cornus	foemina	species	North America, United States, Illinois, Union	North America	United States	US	Illinois	Union	Shawnee NF Oakwood Bottoms	Wetland	37.6726	-89.4376	unknown	US		1	individual
SIU117856	PreservedSpecimen	2017-05-18	Helophilus fasciatus (Walker, 1849)	Animalia	Arthropoda	Insecta	Diptera	Syrphidae	Eristalinae	Eristalini	Helophilus	fasciatus		species	J. Chisausky	Blephilia hirsuta	Net	Lamiaceae	Blephilia	hirsuta	species	North America, United States, Illinois, Union	North America	United States	US	Illinois	Union	Shawnee NF Oakwood Bottoms	Wetland	37.6726	-89.4376	unknown	US		1	individual
SIU117905	PreservedSpecimen	2017-07-26	Chalcosyrphus metallicus (Wiedemann, 1830)	Animalia	Arthropoda	Insecta	Diptera	Syrphidae	Eristalinae	Milesiini	Chalcosyrphus	metallicus		species	J. Chisausky	Cephalanthus occidentalis	Net	Rubiaceae	Cephalanthus	occidentalis	species	North America, United States, Illinois, Williamson	North America	United States	US	Illinois	Williamson	CONWR Turtle Pond	Wetland	37.6785	-89.0565	unknown	US		1	individual
SIU117910	PreservedSpecimen	2017-07-26	Milesia virginiensis (Drury, 1773)	Animalia	Arthropoda	Insecta	Diptera	Syrphidae	Eristalinae	Milesiini	Milesia	virginiensis		species	K. Williams	Cephalanthus occidentalis	Net	Rubiaceae	Cephalanthus	occidentalis	species	North America, United States, Illinois, Williamson	North America	United States	US	Illinois	Williamson	CONWR Turtle Pond	Wetland	37.6785	-89.0565	unknown	US		1	individual
SIU117911	PreservedSpecimen	2017-07-26	Toxomerus politus (Say, 1823)	Animalia	Arthropoda	Insecta	Diptera	Syrphidae	Syrphinae	Toxomerini	Toxomerus	politus		species	J. Chisausky	Verbena hastata	Net	Verbenaceae	Verbena	hastata	species	North America, United States, Illinois, Williamson	North America	United States	US	Illinois	Williamson	CONWR Turtle Pond	Wetland	37.6785	-89.0565	unknown	US		1	individual
SIU117913	PreservedSpecimen	2017-07-26	Milesia virginiensis (Drury, 1773)	Animalia	Arthropoda	Insecta	Diptera	Syrphidae	Eristalinae	Milesiini	Milesia	virginiensis		species	K. Williams	Cephalanthus occidentalis	Net	Rubiaceae	Cephalanthus	occidentalis	species	North America, United States, Illinois, Williamson	North America	United States	US	Illinois	Williamson	CONWR Turtle Pond	Wetland	37.6785	-89.0565	unknown	US		1	individual
SIU117914	PreservedSpecimen	2017-07-26	Milesia virginiensis (Drury, 1773)	Animalia	Arthropoda	Insecta	Diptera	Syrphidae	Eristalinae	Milesiini	Milesia	virginiensis		species	K. Williams	Cephalanthus occidentalis	Net	Rubiaceae	Cephalanthus	occidentalis	species	North America, United States, Illinois, Williamson	North America	United States	US	Illinois	Williamson	CONWR Turtle Pond	Wetland	37.6785	-89.0565	unknown	US		1	individual
SIU117915	PreservedSpecimen	2017-07-26	Toxomerus politus (Say, 1823)	Animalia	Arthropoda	Insecta	Diptera	Syrphidae	Syrphinae	Toxomerini	Toxomerus	politus		species	J. Chisausky	Ruellia humilis	Net	Acanthaceae	Ruellia	humilis	species	North America, United States, Illinois, Williamson	North America	United States	US	Illinois	Williamson	CONWR Turtle Pond	Wetland	37.6785	-89.0565	unknown	US		1	individual
SIU117916	PreservedSpecimen	2017-07-26	Milesia virginiensis (Drury, 1773)	Animalia	Arthropoda	Insecta	Diptera	Syrphidae	Eristalinae	Milesiini	Milesia	virginiensis		species	K. Williams	Cephalanthus occidentalis	Net	Rubiaceae	Cephalanthus	occidentalis	species	North America, United States, Illinois, Williamson	North America	United States	US	Illinois	Williamson	CONWR Turtle Pond	Wetland	37.6785	-89.0565	unknown	US		1	individual
SIU117947	PreservedSpecimen	2017-07-26	Toxomerus politus (Say, 1823)	Animalia	Arthropoda	Insecta	Diptera	Syrphidae	Syrphinae	Toxomerini	Toxomerus	politus		species	J. Chisausky	Hibiscus laevis	Net	Malvaceae	Hibiscus	laevis	species	North America, United States, Illinois, Williamson	North America	United States	US	Illinois	Williamson	CONWR Heron Flatts	Wetland	37.6905	-89.0249	unknown	US		1	individual
SIU117951	PreservedSpecimen	2017-07-26	Toxomerus politus (Say, 1823)	Animalia	Arthropoda	Insecta	Diptera	Syrphidae	Syrphinae	Toxomerini	Toxomerus	politus		species	J. Chisausky	Prunella vulgaris	Net	Lamiaceae	Prunella	vulgaris	species	North America, United States, Illinois, Williamson	North America	United States	US	Illinois	Williamson	CONWR Heron Flatts	Wetland	37.6905	-89.0249	unknown	US		1	individual
SIU117957	PreservedSpecimen	2017-07-26	Toxomerus politus (Say, 1823)	Animalia	Arthropoda	Insecta	Diptera	Syrphidae	Syrphinae	Toxomerini	Toxomerus	politus		species	J. Chisausky	Solidago sp	Net	Asteraceae	Solidago	sp	genus	North America, United States, Illinois, Williamson	North America	United States	US	Illinois	Williamson	CONWR Heron Flatts	Wetland	37.6905	-89.0249	unknown	US		1	individual
SIU117971	PreservedSpecimen	2017-07-26	Milesia virginiensis (Drury, 1773)	Animalia	Arthropoda	Insecta	Diptera	Syrphidae	Eristalinae	Milesiini	Milesia	virginiensis		species	K. Williams	No Floral Association	Net					North America, United States, Illinois, Williamson	North America	United States	US	Illinois	Williamson	CONWR Line 9	Forest	37.6078	-89.1032	unknown	US		1	individual
SIU117980	PreservedSpecimen	2017-07-26	Milesia virginiensis (Drury, 1773)	Animalia	Arthropoda	Insecta	Diptera	Syrphidae	Eristalinae	Milesiini	Milesia	virginiensis		species	J. Chisausky	Echinacea sp	Net	Asteraceae	Echinacea	sp	genus	North America, United States, Illinois, Williamson	North America	United States	US	Illinois	Williamson	CONWR Line 9	Forest	37.6078	-89.1032	unknown	US		1	individual
SIU118105	PreservedSpecimen	2017-06-16	Toxomerus marginatus (Say, 1823)	Animalia	Arthropoda	Insecta	Diptera	Syrphidae	Syrphinae	Toxomerini	Toxomerus	marginatus		species	J. Chisausky	Trifolium pratense	Net	Fabaceae	Trifolium	pratense	species	North America, United States, Illinois, Pope	North America	United States	US	Illinois	Pope	Shawnee NF Walters Tract	Grassland	37.5441	-88.146	unknown	US		1	individual
SIU118124	PreservedSpecimen	2017-06-15	Toxomerus geminatus (Say, 1823)	Animalia	Arthropoda	Insecta	Diptera	Syrphidae	Syrphinae	Toxomerini	Toxomerus	geminatus		species	J. Chisausky	Rudbeckia sp	Net	Asteraceae	Rudbeckia	sp	genus	North America, United States, Illinois, Williamson	North America	United States	US	Illinois	Williamson	CONWR 148 ROW	Forest	37.6626	-89.0205	unknown	US		1	individual
SIU118126	PreservedSpecimen	2017-07-26	Milesia virginiensis (Drury, 1773)	Animalia	Arthropoda	Insecta	Diptera	Syrphidae	Eristalinae	Milesiini	Milesia	virginiensis		species	J. Chisausky	No Floral Association	Net	Fabaceae			family	North America, United States, Illinois, Williamson	North America	United States	US	Illinois	Williamson	CONWR Line 11	Forest	37.6364	-89.1013	unknown	US		1	individual
SIU118130	PreservedSpecimen	2017-08-16	Toxomerus politus (Say, 1823)	Animalia	Arthropoda	Insecta	Diptera	Syrphidae	Syrphinae	Toxomerini	Toxomerus	politus		species	J. Chisausky	No Floral Association	Net					North America, United States, Illinois, Williamson	North America	United States	US	Illinois	Williamson	CONWR Bass Pond	Grassland	37.6945	-89.0584	unknown	US		1	individual
SIU118132	PreservedSpecimen	2017-08-16	Toxomerus politus (Say, 1823)	Animalia	Arthropoda	Insecta	Diptera	Syrphidae	Syrphinae	Toxomerini	Toxomerus	politus		species	J. Chisausky	Stachys sp	Net	Lamiaceae	Stachys	sp	genus	North America, United States, Illinois, Williamson	North America	United States	US	Illinois	Williamson	CONWR Bass Pond	Grassland	37.6945	-89.0584	unknown	US		1	individual
SIU118133	PreservedSpecimen	2017-08-16	Toxomerus politus (Say, 1823)	Animalia	Arthropoda	Insecta	Diptera	Syrphidae	Syrphinae	Toxomerini	Toxomerus	politus		species	J. Chisausky	No Floral Association	Net					North America, United States, Illinois, Williamson	North America	United States	US	Illinois	Williamson	CONWR Bass Pond	Grassland	37.6945	-89.0584	unknown	US		1	individual
SIU118135	PreservedSpecimen	2017-08-16	Toxomerus politus (Say, 1823)	Animalia	Arthropoda	Insecta	Diptera	Syrphidae	Syrphinae	Toxomerini	Toxomerus	politus		species	J. Chisausky	No Floral Association	Net					North America, United States, Illinois, Williamson	North America	United States	US	Illinois	Williamson	CONWR Bass Pond	Grassland	37.6945	-89.0584	unknown	US		1	individual
SIU118137	PreservedSpecimen	2017-08-16	Toxomerus politus (Say, 1823)	Animalia	Arthropoda	Insecta	Diptera	Syrphidae	Syrphinae	Toxomerini	Toxomerus	politus		species	J. Chisausky	No Floral Association	Net					North America, United States, Illinois, Williamson	North America	United States	US	Illinois	Williamson	CONWR Bass Pond	Grassland	37.6945	-89.0584	unknown	US		1	individual
SIU118141	PreservedSpecimen	2017-08-16	Toxomerus politus (Say, 1823)	Animalia	Arthropoda	Insecta	Diptera	Syrphidae	Syrphinae	Toxomerini	Toxomerus	politus		species	J. Chisausky	No Floral Association	Net					North America, United States, Illinois, Williamson	North America	United States	US	Illinois	Williamson	CONWR Bass Pond	Grassland	37.6945	-89.0584	unknown	US		1	individual
SIU118142	PreservedSpecimen	2017-08-16	Toxomerus politus (Say, 1823)	Animalia	Arthropoda	Insecta	Diptera	Syrphidae	Syrphinae	Toxomerini	Toxomerus	politus		species	J. Chisausky	No Floral Association	Net					North America, United States, Illinois, Williamson	North America	United States	US	Illinois	Williamson	CONWR Bass Pond	Grassland	37.6945	-89.0584	unknown	US		1	individual
SIU118149	PreservedSpecimen	2017-08-16	Pseudodoros clavatus (Fabricius, 1794)	Animalia	Arthropoda	Insecta	Diptera	Syrphidae	Syrphinae	Syrphini	Pseudodoros	clavatus		species	J. Chisausky	Verbena urticifolia	Net	Verbenaceae	Verbena	urticifolia	species	North America, United States, Illinois, Williamson	North America	United States	US	Illinois	Williamson	CONWR Bass Pond	Grassland	37.6945	-89.0584	unknown	US		1	individual
SIU118153	PreservedSpecimen	2017-08-16	Toxomerus politus (Say, 1823)	Animalia	Arthropoda	Insecta	Diptera	Syrphidae	Syrphinae	Toxomerini	Toxomerus	politus		species	J. Chisausky	No Floral Association	Net					North America, United States, Illinois, Williamson	North America	United States	US	Illinois	Williamson	CONWR Bass Pond	Grassland	37.6945	-89.0584	unknown	US		1	individual
SIU118252	PreservedSpecimen	2017-08-26	Heringia salax (Loew, 1866)	Animalia	Arthropoda	Insecta	Diptera	Syrphidae	Pipizinae		Heringia	salax		species	G. F. G. Miranda	Campanulastrum americanum	Net	Campanulaceae	Campanulastrum	americanum	species	North America, United States, Illinois, Jackson	North America	United States	US	Illinois	Jackson	Shawnee NF Fountain Bluff	Forest	37.6936	-89.499	unknown	US		1	individual
SIU118266	PreservedSpecimen	2017-06-16	Allograpta obliqua (Say, 1823)	Animalia	Arthropoda	Insecta	Diptera	Syrphidae	Syrphinae	Syrphini	Allograpta	obliqua		species	J. Chisausky	sp	Net	Apiaceae		sp	genus	North America, United States, Illinois, Union	North America	United States	US	Illinois	Union	Shawnee NF Snake Road	Wetland	37.5811	-89.4395	unknown	US		1	individual
SIU118269	PreservedSpecimen	2017-06-16	Mallota bautias (Walker, 1849)	Animalia	Arthropoda	Insecta	Diptera	Syrphidae	Eristalinae	Eristalini	Mallota	bautias		species	J. Chisausky	Sambucus nigra	Net	Adoxaceae	Sambucus	nigra	species	North America, United States, Illinois, Union	North America	United States	US	Illinois	Union	Shawnee NF Snake Road	Wetland	37.5811	-89.4395	unknown	US		1	individual
SIU118274	PreservedSpecimen	2017-06-16	Pterallastes thoracicus (Loew, 1863)	Animalia	Arthropoda	Insecta	Diptera	Syrphidae	Eristalinae	Eristalini	Pterallastes	thoracicus		species	J. Chisausky	Sambucus nigra	Net	Adoxaceae	Sambucus	nigra	species	North America, United States, Illinois, Union	North America	United States	US	Illinois	Union	Shawnee NF Snake Road	Wetland	37.5811	-89.4395	unknown	US		1	individual
SIU118278	PreservedSpecimen	2017-06-16	Chalcosyrphus metallicus (Wiedemann, 1830)	Animalia	Arthropoda	Insecta	Diptera	Syrphidae	Eristalinae	Milesiini	Chalcosyrphus	metallicus		species	J. Chisausky	Sambucus nigra	Net	Adoxaceae	Sambucus	nigra	species	North America, United States, Illinois, Union	North America	United States	US	Illinois	Union	Shawnee NF Snake Road	Wetland	37.5811	-89.4395	unknown	US		1	individual
SIU118280	PreservedSpecimen	2017-06-16	Mallota bautias (Walker, 1849)	Animalia	Arthropoda	Insecta	Diptera	Syrphidae	Eristalinae	Eristalini	Mallota	bautias		species	J. Chisausky	Hydrangea arborescens	Net	Hydrangeaceae	Hydrangea	arborescens	species	North America, United States, Illinois, Union	North America	United States	US	Illinois	Union	Shawnee NF Snake Road	Wetland	37.5811	-89.4395	unknown	US		1	individual
SIU118284	PreservedSpecimen	2017-06-16	Pterallastes thoracicus (Loew, 1863)	Animalia	Arthropoda	Insecta	Diptera	Syrphidae	Eristalinae	Eristalini	Pterallastes	thoracicus		species	J. Chisausky	Sambucus nigra	Net	Adoxaceae	Sambucus	nigra	species	North America, United States, Illinois, Union	North America	United States	US	Illinois	Union	Shawnee NF Snake Road	Wetland	37.5811	-89.4395	unknown	US		1	individual
SIU118286	PreservedSpecimen	2017-06-16	Milesia virginiensis (Drury, 1773)	Animalia	Arthropoda	Insecta	Diptera	Syrphidae	Eristalinae	Milesiini	Milesia	virginiensis		species	J. Chisausky	Erigeron sp	Net	Asteraceae	Erigeron	sp	genus	North America, United States, Illinois, Union	North America	United States	US	Illinois	Union	Shawnee NF Snake Road	Wetland	37.5811	-89.4395	unknown	US		1	individual
SIU118290	PreservedSpecimen	2017-06-16	Toxomerus geminatus (Say, 1823)	Animalia	Arthropoda	Insecta	Diptera	Syrphidae	Syrphinae	Toxomerini	Toxomerus	geminatus		species	J. Chisausky	Erigeron sp	Net	Asteraceae	Erigeron	sp	genus	North America, United States, Illinois, Union	North America	United States	US	Illinois	Union	Shawnee NF Snake Road	Wetland	37.5811	-89.4395	unknown	US		1	individual
SIU118291	PreservedSpecimen	2017-06-16	Ocyptamus fuscipennis (Say, 1823)	Animalia	Arthropoda	Insecta	Diptera	Syrphidae	Syrphinae	Syrphini	Ocyptamus	fuscipennis		species	J. Chisausky	Tradescantia sp	Net	Commelinaceae	Tradescantia	sp	genus	North America, United States, Illinois, Union	North America	United States	US	Illinois	Union	Shawnee NF Snake Road	Wetland	37.5811	-89.4395	unknown	US		1	individual
SIU118304	PreservedSpecimen	2017-06-16	Milesia virginiensis (Drury, 1773)	Animalia	Arthropoda	Insecta	Diptera	Syrphidae	Eristalinae	Milesiini	Milesia	virginiensis		species	J. Chisausky	Rudbeckia sp	Net	Asteraceae	Rudbeckia	sp	genus	North America, United States, Illinois, Union	North America	United States	US	Illinois	Union	Shawnee NF Snake Road	Wetland	37.5811	-89.4395	unknown	US		1	individual
SIU118319	PreservedSpecimen	2017-06-16	Milesia virginiensis (Drury, 1773)	Animalia	Arthropoda	Insecta	Diptera	Syrphidae	Eristalinae	Milesiini	Milesia	virginiensis		species	J. Chisausky	Rhus glabra	Net	Anacardiaceae	Rhus	glabra	species	North America, United States, Illinois, Union	North America	United States	US	Illinois	Union	Shawnee NF Snake Road	Wetland	37.5811	-89.4395	unknown	US		1	individual
SIU118325	PreservedSpecimen	2017-06-16	Pelecinobaccha costata (Say, 1829)	Animalia	Arthropoda	Insecta	Diptera	Syrphidae	Syrphinae	Syrphini	Pelecinobaccha	costata		species	J. Chisausky	Rhus glabra	Net	Anacardiaceae	Rhus	glabra	species	North America, United States, Illinois, Union	North America	United States	US	Illinois	Union	Shawnee NF Snake Road	Wetland	37.5811	-89.4395	unknown	US		1	individual
SIU118326	PreservedSpecimen	2017-06-16	Ocyptamus fuscipennis (Say, 1823)	Animalia	Arthropoda	Insecta	Diptera	Syrphidae	Syrphinae	Syrphini	Ocyptamus	fuscipennis		species	J. Chisausky	Rhus glabra	Net	Anacardiaceae	Rhus	glabra	species	North America, United States, Illinois, Union	North America	United States	US	Illinois	Union	Shawnee NF Snake Road	Wetland	37.5811	-89.4395	unknown	US		1	individual
SIU118328	PreservedSpecimen	2017-06-16	Eristalis transversa (Wiedemann, 1830)	Animalia	Arthropoda	Insecta	Diptera	Syrphidae	Eristalinae	Eristalini	Eristalis	transversa		species	J. Chisausky	Rudbeckia sp	Net	Asteraceae	Rudbeckia	sp	genus	North America, United States, Illinois, Union	North America	United States	US	Illinois	Union	Shawnee NF Snake Road	Wetland	37.5811	-89.4395	unknown	US		1	individual
SIU118331	PreservedSpecimen	2017-06-20	Toxomerus geminatus (Say, 1823)	Animalia	Arthropoda	Insecta	Diptera	Syrphidae	Syrphinae	Toxomerini	Toxomerus	geminatus		species	J. Chisausky	Pan Trap	Pan Trap					North America, United States, Illinois, Pope	North America	United States	US	Illinois	Pope	Shawnee NF McConnell Trct2	Grassland	37.4991	-88.6831	unknown	US		1	individual
SIU118333	PreservedSpecimen	2017-06-20	Toxomerus geminatus (Say, 1823)	Animalia	Arthropoda	Insecta	Diptera	Syrphidae	Syrphinae	Toxomerini	Toxomerus	geminatus		species	J. Chisausky	Pan Trap	Pan Trap					North America, United States, Illinois, Pope	North America	United States	US	Illinois	Pope	Shawnee NF McConnell Trct2	Grassland	37.4991	-88.6831	unknown	US		1	individual
SIU118392	PreservedSpecimen	2017-06-21	Ocyptamus fuscipennis (Say, 1823)	Animalia	Arthropoda	Insecta	Diptera	Syrphidae	Syrphinae	Syrphini	Ocyptamus	fuscipennis		species	J. Chisausky	Monarda fistulosa	Net	Lamiaceae	Monarda	fistulosa	species	North America, United States, Illinois, Johnson	North America	United States	US	Illinois	Johnson	Shawnee Simpson Brns sand	Glade	37.4796	-88.7395	unknown	US		1	individual
SIU118484	PreservedSpecimen	2017-07-31	Toxomerus geminatus (Say, 1823)	Animalia	Arthropoda	Insecta	Diptera	Syrphidae	Syrphinae	Toxomerini	Toxomerus	geminatus		species	J. Chisausky	Pan Trap	Pan Trap					North America, United States, Illinois, Hardin	North America	United States	US	Illinois	Hardin	Shawnee Whoopie Cat Lake	Forest	37.4815	-88.3228	unknown	US		1	individual
SIU118490	PreservedSpecimen	2017-07-31	Toxomerus geminatus (Say, 1823)	Animalia	Arthropoda	Insecta	Diptera	Syrphidae	Syrphinae	Toxomerini	Toxomerus	geminatus		species	J. Chisausky	Pan Trap	Pan Trap					North America, United States, Illinois, Hardin	North America	United States	US	Illinois	Hardin	Shawnee Whoopie Cat Lake	Forest	37.4815	-88.3228	unknown	US		1	individual
SIU118508	PreservedSpecimen	2017-06-26	Toxomerus geminatus (Say, 1823)	Animalia	Arthropoda	Insecta	Diptera	Syrphidae	Syrphinae	Toxomerini	Toxomerus	geminatus		species	J. Chisausky	Hydrangea arborescens	Net	Hydrangeaceae	Hydrangea	arborescens	species	North America, United States, Illinois, Jackson	North America	United States	US	Illinois	Jackson	Shawnee NF Cove Hollow	Forest	37.64	-89.2926	unknown	US		1	individual
SIU118511	PreservedSpecimen	2017-08-01	Toxomerus geminatus (Say, 1823)	Animalia	Arthropoda	Insecta	Diptera	Syrphidae	Syrphinae	Toxomerini	Toxomerus	geminatus		species	J. Chisausky	Helianthus sp	Net	Asteraceae	Helianthus	sp	genus	North America, United States, Illinois, Pope	North America	United States	US	Illinois	Pope	Shawnee NF Lusk Creek	Forest	37.5305	-88.5708	unknown	US		1	individual
SIU118600	PreservedSpecimen	2017-05-31	Toxomerus marginatus (Say, 1823)	Animalia	Arthropoda	Insecta	Diptera	Syrphidae	Syrphinae	Toxomerini	Toxomerus	marginatus		species	J. Chisausky	Medicago lupulina	Net	Fabaceae	Medicago	lupulina	species	North America, United States, Illinois, Pope	North America	United States	US	Illinois	Pope	Shwnee Smithland Dam Road	Forest	37.165	-88.4442	unknown	US		1	individual
SIU118601	PreservedSpecimen	2017-05-31	Toxomerus boscii (Macquart, 1842)	Animalia	Arthropoda	Insecta	Diptera	Syrphidae	Syrphinae	Toxomerini	Toxomerus	boscii		species	J. Chisausky	Medicago lupulina	Net	Fabaceae	Medicago	lupulina	species	North America, United States, Illinois, Pope	North America	United States	US	Illinois	Pope	Shwnee Smithland Dam Road	Forest	37.165	-88.4442	unknown	US		1	individual
SIU118602	PreservedSpecimen	2017-05-31	Toxomerus marginatus (Say, 1823)	Animalia	Arthropoda	Insecta	Diptera	Syrphidae	Syrphinae	Toxomerini	Toxomerus	marginatus		species	J. Chisausky	Brassica sp	Net	Brassicaceae	Brassica	sp	genus	North America, United States, Illinois, Pope	North America	United States	US	Illinois	Pope	Shwnee Smithland Dam Road	Forest	37.165	-88.4442	unknown	US		1	individual
SIU118605	PreservedSpecimen	2017-05-31	Toxomerus boscii (Macquart, 1842)	Animalia	Arthropoda	Insecta	Diptera	Syrphidae	Syrphinae	Toxomerini	Toxomerus	boscii		species	J. Chisausky	Erigeron sp	Net	Asteraceae	Erigeron	sp	genus	North America, United States, Illinois, Pope	North America	United States	US	Illinois	Pope	Shwnee Smithland Dam Road	Forest	37.165	-88.4442	unknown	US		1	individual
SIU118606	PreservedSpecimen	2017-05-31	Toxomerus boscii (Macquart, 1842)	Animalia	Arthropoda	Insecta	Diptera	Syrphidae	Syrphinae	Toxomerini	Toxomerus	boscii		species	J. Chisausky	Erigeron sp	Net	Asteraceae	Erigeron	sp	genus	North America, United States, Illinois, Pope	North America	United States	US	Illinois	Pope	Shwnee Smithland Dam Road	Forest	37.165	-88.4442	unknown	US		1	individual
SIU118607	PreservedSpecimen	2017-05-31	Toxomerus marginatus (Say, 1823)	Animalia	Arthropoda	Insecta	Diptera	Syrphidae	Syrphinae	Toxomerini	Toxomerus	marginatus		species	J. Chisausky	Brassica sp	Net	Brassicaceae	Brassica	sp	genus	North America, United States, Illinois, Pope	North America	United States	US	Illinois	Pope	Shwnee Smithland Dam Road	Forest	37.165	-88.4442	unknown	US		1	individual
SIU118608	PreservedSpecimen	2017-05-31	Toxomerus boscii (Macquart, 1842)	Animalia	Arthropoda	Insecta	Diptera	Syrphidae	Syrphinae	Toxomerini	Toxomerus	boscii		species	J. Chisausky	Ranunculus abortivus	Net	Ranunculaceae	Ranunculus	abortivus	species	North America, United States, Illinois, Pope	North America	United States	US	Illinois	Pope	Shwnee Smithland Dam Road	Forest	37.165	-88.4442	unknown	US		1	individual
SIU118609	PreservedSpecimen	2017-05-31	Toxomerus marginatus (Say, 1823)	Animalia	Arthropoda	Insecta	Diptera	Syrphidae	Syrphinae	Toxomerini	Toxomerus	marginatus		species	J. Chisausky	Ranunculus abortivus	Net	Ranunculaceae	Ranunculus	abortivus	species	North America, United States, Illinois, Pope	North America	United States	US	Illinois	Pope	Shwnee Smithland Dam Road	Forest	37.165	-88.4442	unknown	US		1	individual
SIU118636	PreservedSpecimen	2017-05-30	Paragus haemorrhous (Meigen, 1822)	Animalia	Arthropoda	Insecta	Diptera	Syrphidae	Syrphinae	Paragini	Paragus	haemorrhous		species	J. Chisausky	Erigeron sp	Net	Asteraceae	Erigeron	sp	genus	North America, United States, Illinois, Saline	North America	United States	US	Illinois	Saline	Shawnee NF Eagle Mtn ORV	Forest	37.667	-88.4237	unknown	US		1	individual
SIU118654	PreservedSpecimen	2017-05-30	Toxomerus marginatus (Say, 1823)	Animalia	Arthropoda	Insecta	Diptera	Syrphidae	Syrphinae	Toxomerini	Toxomerus	marginatus		species	J. Chisausky	Medicago lupulina	Net	Fabaceae	Medicago	lupulina	species	North America, United States, Illinois, Saline	North America	United States	US	Illinois	Saline	Shawnee NF Eagle Mtn ORV	Forest	37.667	-88.4237	unknown	US		1	individual
SIU118668	PreservedSpecimen	2017-09-28	Toxomerus geminatus (Say, 1823)	Animalia	Arthropoda	Insecta	Diptera	Syrphidae	Syrphinae	Toxomerini	Toxomerus	geminatus		species	J. Chisausky	Erigeron sp	Net	Asteraceae	Erigeron	sp	genus	North America, United States, Illinois, Johnson and Pope	North America	United States	US	Illinois	Johnson and Pope	Shawnee NF Pennant Bar	Lake/Pond	37.3885	-88.7017	unknown	US		1	individual
SIU118756	PreservedSpecimen	2017-06-07	Milesia virginiensis (Drury, 1773)	Animalia	Arthropoda	Insecta	Diptera	Syrphidae	Eristalinae	Milesiini	Milesia	virginiensis		species	K. Williams	Helianthus sp	Net	Asteraceae	Helianthus	sp	genus	North America, United States, Illinois, Pope	North America	United States	US	Illinois	Pope	Shawnee NF Caney Branch	Forest	37.579	-88.6238	unknown	US		1	individual
SIU118757	PreservedSpecimen	2017-06-07	Milesia virginiensis (Drury, 1773)	Animalia	Arthropoda	Insecta	Diptera	Syrphidae	Eristalinae	Milesiini	Milesia	virginiensis		species	K. Williams	Helianthus sp	Net	Asteraceae	Helianthus	sp	genus	North America, United States, Illinois, Pope	North America	United States	US	Illinois	Pope	Shawnee NF Caney Branch	Forest	37.579	-88.6238	unknown	US		1	individual
SIU118765	PreservedSpecimen	2017-06-07	Toxomerus geminatus (Say, 1823)	Animalia	Arthropoda	Insecta	Diptera	Syrphidae	Syrphinae	Toxomerini	Toxomerus	geminatus		species	J. Chisausky	Helianthus sp	Net	Asteraceae	Helianthus	sp	genus	North America, United States, Illinois, Pope	North America	United States	US	Illinois	Pope	Shawnee NF Caney Branch	Forest	37.579	-88.6238	unknown	US		1	individual
SIU118767	PreservedSpecimen	2017-06-07	Toxomerus geminatus (Say, 1823)	Animalia	Arthropoda	Insecta	Diptera	Syrphidae	Syrphinae	Toxomerini	Toxomerus	geminatus		species	J. Chisausky	No Floral Association	Net					North America, United States, Illinois, Pope	North America	United States	US	Illinois	Pope	Shawnee NF Caney Branch	Forest	37.579	-88.6238	unknown	US		1	individual
SIU118786	PreservedSpecimen	2017-06-07	Pelecinobaccha costata (Say, 1829)	Animalia	Arthropoda	Insecta	Diptera	Syrphidae	Syrphinae	Syrphini	Pelecinobaccha	costata		species	J. Chisausky	Medicago lupulina	Net	Fabaceae	Medicago	lupulina	species	North America, United States, Illinois, Pope	North America	United States	US	Illinois	Pope	Shawnee NF Burden Falls	Glade	37.5635	-88.6423	unknown	US		1	individual
SIU118789	PreservedSpecimen	2017-06-07	Toxomerus geminatus (Say, 1823)	Animalia	Arthropoda	Insecta	Diptera	Syrphidae	Syrphinae	Toxomerini	Toxomerus	geminatus		species	J. Chisausky	Erigeron sp	Net	Asteraceae	Erigeron	sp	genus	North America, United States, Illinois, Pope	North America	United States	US	Illinois	Pope	Shawnee NF Burden Falls	Glade	37.5635	-88.6423	unknown	US		1	individual
SIU118790	PreservedSpecimen	2017-06-07	Toxomerus geminatus (Say, 1823)	Animalia	Arthropoda	Insecta	Diptera	Syrphidae	Syrphinae	Toxomerini	Toxomerus	geminatus		species	J. Chisausky	Erigeron sp	Net	Asteraceae	Erigeron	sp	genus	North America, United States, Illinois, Pope	North America	United States	US	Illinois	Pope	Shawnee NF Burden Falls	Glade	37.5635	-88.6423	unknown	US		1	individual
SIU118792	PreservedSpecimen	2017-06-07	Paragus haemorrhous (Meigen, 1822)	Animalia	Arthropoda	Insecta	Diptera	Syrphidae	Syrphinae	Paragini	Paragus	haemorrhous		species	J. Chisausky	Erigeron sp	Net	Asteraceae	Erigeron	sp	genus	North America, United States, Illinois, Pope	North America	United States	US	Illinois	Pope	Shawnee NF Burden Falls	Glade	37.5635	-88.6423	unknown	US		1	individual
SIU118824	PreservedSpecimen	2017-06-06	Toxomerus marginatus (Say, 1823)	Animalia	Arthropoda	Insecta	Diptera	Syrphidae	Syrphinae	Toxomerini	Toxomerus	marginatus		species	J. Chisausky	Erigeron sp	Net	Asteraceae	Erigeron	sp	genus	North America, United States, Illinois, Pope	North America	United States	US	Illinois	Pope	Shawnee NF Lusk Creek Trlhd	Forest	37.5305	-88.5708	unknown	US		1	individual
SIU118829	PreservedSpecimen	2017-06-06	Toxomerus geminatus (Say, 1823)	Animalia	Arthropoda	Insecta	Diptera	Syrphidae	Syrphinae	Toxomerini	Toxomerus	geminatus		species	J. Chisausky	Prunella vulgaris	Net	Lamiaceae	Prunella	vulgaris	species	North America, United States, Illinois, Pope	North America	United States	US	Illinois	Pope	Shawnee NF Lusk Creek	Forest	37.5305	-88.5708	unknown	US		1	individual
SIU118833	PreservedSpecimen	2017-06-06	Toxomerus geminatus (Say, 1823)	Animalia	Arthropoda	Insecta	Diptera	Syrphidae	Syrphinae	Toxomerini	Toxomerus	geminatus		species	J. Chisausky	Krigia sp	Net	Asteraceae	Krigia	sp	genus	North America, United States, Illinois, Pope	North America	United States	US	Illinois	Pope	Shawnee NF Lusk Creek	Forest	37.5305	-88.5708	unknown	US		1	individual
SIU118837	PreservedSpecimen	2017-06-06	Toxomerus geminatus (Say, 1823)	Animalia	Arthropoda	Insecta	Diptera	Syrphidae	Syrphinae	Toxomerini	Toxomerus	geminatus		species	J. Chisausky	Leucanthemum vulgare	Net	Asteraceae	Leucanthemum	vulgare	species	North America, United States, Illinois, Pope	North America	United States	US	Illinois	Pope	Shawnee NF Lusk Creek	Forest	37.5305	-88.5708	unknown	US		1	individual
SIU118838	PreservedSpecimen	2017-06-06	Toxomerus geminatus (Say, 1823)	Animalia	Arthropoda	Insecta	Diptera	Syrphidae	Syrphinae	Toxomerini	Toxomerus	geminatus		species	J. Chisausky	Leucanthemum vulgare	Net	Asteraceae	Leucanthemum	vulgare	species	North America, United States, Illinois, Pope	North America	United States	US	Illinois	Pope	Shawnee NF Lusk Creek	Forest	37.5305	-88.5708	unknown	US		1	individual
SIU118846	PreservedSpecimen	2017-06-06	Toxomerus marginatus (Say, 1823)	Animalia	Arthropoda	Insecta	Diptera	Syrphidae	Syrphinae	Toxomerini	Toxomerus	marginatus		species	J. Chisausky	Prunella vulgaris	Net	Lamiaceae	Prunella	vulgaris	species	North America, United States, Illinois, Pope	North America	United States	US	Illinois	Pope	Shawnee NF Lusk Creek	Forest	37.5305	-88.5708	unknown	US		1	individual
SIU118860	PreservedSpecimen	2017-06-06	Toxomerus geminatus (Say, 1823)	Animalia	Arthropoda	Insecta	Diptera	Syrphidae	Syrphinae	Toxomerini	Toxomerus	geminatus		species	J. Chisausky	Rudbeckia sp	Net	Asteraceae	Rudbeckia	sp	genus	North America, United States, Illinois, Union	North America	United States	US	Illinois	Union	Shawnee NF Clear Springs	Forest	37.6174	-89.4189	unknown	US		1	individual
SIU118874	PreservedSpecimen	2017-06-06	Allograpta obliqua (Say, 1823)	Animalia	Arthropoda	Insecta	Diptera	Syrphidae	Syrphinae	Syrphini	Allograpta	obliqua		species	J. Chisausky	Conium maculatum	Net	Apiaceae	Conium	maculatum	species	North America, United States, Illinois, Union	North America	United States	US	Illinois	Union	Shawnee NF Clear Springs Rd	Forest	37.613	-89.4232	unknown	US		1	individual
SIU118883	PreservedSpecimen	2017-06-06	Toxomerus geminatus (Say, 1823)	Animalia	Arthropoda	Insecta	Diptera	Syrphidae	Syrphinae	Toxomerini	Toxomerus	geminatus		species	J. Chisausky	Osmorhiza claytonii	Net	Apiaceae	Osmorhiza	claytonii	species	North America, United States, Illinois, Union	North America	United States	US	Illinois	Union	Shawnee NF Clear Springs Rd	Forest	37.613	-89.4232	unknown	US		1	individual
SIU118884	PreservedSpecimen	2017-06-06	Toxomerus geminatus (Say, 1823)	Animalia	Arthropoda	Insecta	Diptera	Syrphidae	Syrphinae	Toxomerini	Toxomerus	geminatus		species	J. Chisausky	Osmorhiza claytonii	Net	Apiaceae	Osmorhiza	claytonii	species	North America, United States, Illinois, Union	North America	United States	US	Illinois	Union	Shawnee NF Clear Springs Rd	Forest	37.613	-89.4232	unknown	US		1	individual
SIU118885	PreservedSpecimen	2017-06-06	Toxomerus geminatus (Say, 1823)	Animalia	Arthropoda	Insecta	Diptera	Syrphidae	Syrphinae	Toxomerini	Toxomerus	geminatus		species	J. Chisausky	Osmorhiza claytonii	Net	Apiaceae	Osmorhiza	claytonii	species	North America, United States, Illinois, Union	North America	United States	US	Illinois	Union	Shawnee NF Clear Springs Rd	Forest	37.613	-89.4232	unknown	US		1	individual
SIU118886	PreservedSpecimen	2017-06-06	Toxomerus marginatus (Say, 1823)	Animalia	Arthropoda	Insecta	Diptera	Syrphidae	Syrphinae	Toxomerini	Toxomerus	marginatus		species	J. Chisausky	Dianthus armeria	Net	Caryophyllaceae	Dianthus	armeria	species	North America, United States, Illinois, Union	North America	United States	US	Illinois	Union	Shawnee NF Rattlesnake Ferry	Forest	37.5957	-89.3864	unknown	US		1	individual
SIU118887	PreservedSpecimen	2017-06-06		Animalia	Arthropoda	Insecta	Diptera	Syrphidae						family	J. Chisausky	Dianthus armeria	Net	Caryophyllaceae	Dianthus	armeria	species	North America, United States, Illinois, Union	North America	United States	US	Illinois	Union	Shawnee NF Rattlesnake Ferry	Forest	37.5957	-89.3864	unknown	US		1	individual
SIU118894	PreservedSpecimen	2017-06-06	Toxomerus marginatus (Say, 1823)	Animalia	Arthropoda	Insecta	Diptera	Syrphidae	Syrphinae	Toxomerini	Toxomerus	marginatus		species	J. Chisausky	Erigeron sp	Net	Asteraceae	Erigeron	sp	genus	North America, United States, Illinois, Union	North America	United States	US	Illinois	Union	Shawnee NF Rattlesnake Ferry	Forest	37.5957	-89.3864	unknown	US		1	individual
SIU118896	PreservedSpecimen	2017-06-06	Toxomerus marginatus (Say, 1823)	Animalia	Arthropoda	Insecta	Diptera	Syrphidae	Syrphinae	Toxomerini	Toxomerus	marginatus		species	J. Chisausky	Erigeron sp	Net	Asteraceae	Erigeron	sp	genus	North America, United States, Illinois, Union	North America	United States	US	Illinois	Union	Shawnee NF Rattlesnake Ferry	Forest	37.5957	-89.3864	unknown	US		1	individual
SIU118899	PreservedSpecimen	2017-06-06	Toxomerus marginatus (Say, 1823)	Animalia	Arthropoda	Insecta	Diptera	Syrphidae	Syrphinae	Toxomerini	Toxomerus	marginatus		species	J. Chisausky	Erigeron sp	Net	Asteraceae	Erigeron	sp	genus	North America, United States, Illinois, Union	North America	United States	US	Illinois	Union	Shawnee NF Rattlesnake Ferry	Forest	37.5957	-89.3864	unknown	US		1	individual
SIU118923	PreservedSpecimen	2017-06-06	Toxomerus marginatus (Say, 1823)	Animalia	Arthropoda	Insecta	Diptera	Syrphidae	Syrphinae	Toxomerini	Toxomerus	marginatus		species	J. Chisausky	Pan Trap	Pan Trap					North America, United States, Illinois, Union	North America	United States	US	Illinois	Union	Shawnee NF Rattlesnake Ferry	Forest	37.5957	-89.3864	unknown	US		1	individual
SIU119012	PreservedSpecimen	2017-06-15	Milesia virginiensis (Drury, 1773)	Animalia	Arthropoda	Insecta	Diptera	Syrphidae	Eristalinae	Milesiini	Milesia	virginiensis		species	K. Williams	No Floral Association	Net					North America, United States, Illinois, Williamson	North America	United States	US	Illinois	Williamson	CONWR Spillway&Wldlfe Rd	Forest	37.6743	-89.096	unknown	US		1	individual
SIU119023	PreservedSpecimen	2017-06-06	Toxomerus geminatus (Say, 1823)	Animalia	Arthropoda	Insecta	Diptera	Syrphidae	Syrphinae	Toxomerini	Toxomerus	geminatus		species	J. Chisausky	Pan Trap	Pan Trap					North America, United States, Illinois, Pope	North America	United States	US	Illinois	Pope	Shawnee NF Lusk Creek	Forest	37.5305	-88.5708	unknown	US		1	individual
SIU119031	PreservedSpecimen	2017-06-06	Toxomerus geminatus (Say, 1823)	Animalia	Arthropoda	Insecta	Diptera	Syrphidae	Syrphinae	Toxomerini	Toxomerus	geminatus		species	J. Chisausky	Pan Trap	Pan Trap					North America, United States, Illinois, Pope	North America	United States	US	Illinois	Pope	Shawnee NF Lusk Creek	Forest	37.5305	-88.5708	unknown	US		1	individual
SIU119032	PreservedSpecimen	2017-06-06		Animalia	Arthropoda	Insecta	Diptera	Syrphidae						family	J. Chisausky	Pan Trap	Pan Trap					North America, United States, Illinois, Pope	North America	United States	US	Illinois	Pope	Shawnee NF Lusk Creek	Forest	37.5305	-88.5708	unknown	US		1	individual
SIU119034	PreservedSpecimen	2017-06-06	Toxomerus geminatus (Say, 1823)	Animalia	Arthropoda	Insecta	Diptera	Syrphidae	Syrphinae	Toxomerini	Toxomerus	geminatus		species	J. Chisausky	Pan Trap	Pan Trap					North America, United States, Illinois, Pope	North America	United States	US	Illinois	Pope	Shawnee NF Lusk Creek	Forest	37.5305	-88.5708	unknown	US		1	individual
SIU119037	PreservedSpecimen	2017-06-06	Toxomerus geminatus (Say, 1823)	Animalia	Arthropoda	Insecta	Diptera	Syrphidae	Syrphinae	Toxomerini	Toxomerus	geminatus		species	J. Chisausky	Pan Trap	Pan Trap					North America, United States, Illinois, Pope	North America	United States	US	Illinois	Pope	Shawnee NF Lusk Creek	Forest	37.5305	-88.5708	unknown	US		1	individual
SIU119039	PreservedSpecimen	2017-06-06	Toxomerus geminatus (Say, 1823)	Animalia	Arthropoda	Insecta	Diptera	Syrphidae	Syrphinae	Toxomerini	Toxomerus	geminatus		species	J. Chisausky	Pan Trap	Pan Trap					North America, United States, Illinois, Pope	North America	United States	US	Illinois	Pope	Shawnee NF Lusk Creek	Forest	37.5305	-88.5708	unknown	US		1	individual
SIU119054	PreservedSpecimen	2017-06-08	Mallota bautias (Walker, 1849)	Animalia	Arthropoda	Insecta	Diptera	Syrphidae	Eristalinae	Eristalini	Mallota	bautias		species	J. Chisausky	Sambucus nigra	Net	Adoxaceae	Sambucus	nigra	species	North America, United States, Illinois, Gallatin	North America	United States	US	Illinois	Gallatin	Shawnee NF Saline Landing	River	37.6575	-88.1625	unknown	US		1	individual
SIU119059	PreservedSpecimen	2017-06-08	Spilomyia alcimus (Walker, 1849)	Animalia	Arthropoda	Insecta	Diptera	Syrphidae	Eristalinae	Milesiini	Spilomyia	alcimus		species	J. Chisausky	Sambucus nigra	Net	Adoxaceae	Sambucus	nigra	species	North America, United States, Illinois, Gallatin	North America	United States	US	Illinois	Gallatin	Shawnee NF Saline Landing	River	37.6575	-88.1625	unknown	US		1	individual
SIU119060	PreservedSpecimen	2017-06-08	Mallota bautias (Walker, 1849)	Animalia	Arthropoda	Insecta	Diptera	Syrphidae	Eristalinae	Eristalini	Mallota	bautias		species	J. Chisausky	Sambucus nigra	Net	Adoxaceae	Sambucus	nigra	species	North America, United States, Illinois, Gallatin	North America	United States	US	Illinois	Gallatin	Shawnee NF Saline Landing	River	37.6575	-88.1625	unknown	US		1	individual
SIU119067	PreservedSpecimen	2017-06-19	Syritta pipiens (Linnaeus, 1758)	Animalia	Arthropoda	Insecta	Diptera	Syrphidae	Eristalinae	Milesiini	Syritta	pipiens		species	J. Chisausky	Torilis arvensis	Net	Apiaceae	Torilis	arvensis	species	North America, United States, Illinois, Williamson	North America	United States	US	Illinois	Williamson	CONWR Hampton Roadside	Grassland	37.7007	-89.0685	unknown	US		1	individual
SIU119071	PreservedSpecimen	2017-06-19	Syritta pipiens (Linnaeus, 1758)	Animalia	Arthropoda	Insecta	Diptera	Syrphidae	Eristalinae	Milesiini	Syritta	pipiens		species	J. Chisausky	Torilis arvensis	Net	Apiaceae	Torilis	arvensis	species	North America, United States, Illinois, Williamson	North America	United States	US	Illinois	Williamson	CONWR Hampton Roadside	Grassland	37.7007	-89.0685	unknown	US		1	individual
SIU119072	PreservedSpecimen	2017-06-19	Allograpta obliqua (Say, 1823)	Animalia	Arthropoda	Insecta	Diptera	Syrphidae	Syrphinae	Syrphini	Allograpta	obliqua		species	J. Chisausky	Torilis arvensis	Net	Apiaceae	Torilis	arvensis	species	North America, United States, Illinois, Williamson	North America	United States	US	Illinois	Williamson	CONWR Hampton Roadside	Grassland	37.7007	-89.0685	unknown	US		1	individual
SIU119073	PreservedSpecimen	2017-06-19	Toxomerus geminatus (Say, 1823)	Animalia	Arthropoda	Insecta	Diptera	Syrphidae	Syrphinae	Toxomerini	Toxomerus	geminatus		species	J. Chisausky	Torilis arvensis	Net	Apiaceae	Torilis	arvensis	species	North America, United States, Illinois, Williamson	North America	United States	US	Illinois	Williamson	CONWR Hampton Roadside	Grassland	37.7007	-89.0685	unknown	US		1	individual
SIU119074	PreservedSpecimen	2017-06-19	Toxomerus geminatus (Say, 1823)	Animalia	Arthropoda	Insecta	Diptera	Syrphidae	Syrphinae	Toxomerini	Toxomerus	geminatus		species	J. Chisausky	Torilis arvensis	Net	Apiaceae	Torilis	arvensis	species	North America, United States, Illinois, Williamson	North America	United States	US	Illinois	Williamson	CONWR Hampton Roadside	Grassland	37.7007	-89.0685	unknown	US		1	individual
SIU119080	PreservedSpecimen	2017-06-19	Allograpta obliqua (Say, 1823)	Animalia	Arthropoda	Insecta	Diptera	Syrphidae	Syrphinae	Syrphini	Allograpta	obliqua		species	J. Chisausky	Daucus carota	Net	Apiaceae	Daucus	carota	species	North America, United States, Illinois, Williamson	North America	United States	US	Illinois	Williamson	CONWR Hampton Roadside	Grassland	37.7007	-89.0685	unknown	US		1	individual
SIU119081	PreservedSpecimen	2017-06-19	Allograpta obliqua (Say, 1823)	Animalia	Arthropoda	Insecta	Diptera	Syrphidae	Syrphinae	Syrphini	Allograpta	obliqua		species	J. Chisausky	Daucus carota	Net	Apiaceae	Daucus	carota	species	North America, United States, Illinois, Williamson	North America	United States	US	Illinois	Williamson	CONWR Hampton Roadside	Grassland	37.7007	-89.0685	unknown	US		1	individual
SIU119083	PreservedSpecimen	2017-06-19	Paragus haemorrhous (Meigen, 1822)	Animalia	Arthropoda	Insecta	Diptera	Syrphidae	Syrphinae	Paragini	Paragus	haemorrhous		species	J. Chisausky	Daucus carota	Net	Apiaceae	Daucus	carota	species	North America, United States, Illinois, Williamson	North America	United States	US	Illinois	Williamson	CONWR Hampton Roadside	Grassland	37.7007	-89.0685	unknown	US		1	individual
SIU119088	PreservedSpecimen	2017-06-19	Toxomerus geminatus (Say, 1823)	Animalia	Arthropoda	Insecta	Diptera	Syrphidae	Syrphinae	Toxomerini	Toxomerus	geminatus		species	J. Chisausky	Erigeron strigosus	Net	Asteraceae	Erigeron	strigosus	species	North America, United States, Illinois, Williamson	North America	United States	US	Illinois	Williamson	CONWR Hampton Roadside	Grassland	37.7007	-89.0685	unknown	US		1	individual
SIU119104	PreservedSpecimen	2017-06-19	Toxomerus marginatus (Say, 1823)	Animalia	Arthropoda	Insecta	Diptera	Syrphidae	Syrphinae	Toxomerini	Toxomerus	marginatus		species	J. Chisausky	Eupatorium sp	Net	Asteraceae	Eupatorium	sp	genus	North America, United States, Illinois, Williamson	North America	United States	US	Illinois	Williamson	CONWR Hampton North	Grassland	37.7004	-89.0649	unknown	US		1	individual
SIU119177	PreservedSpecimen	2017-07-11	Toxomerus marginatus (Say, 1823)	Animalia	Arthropoda	Insecta	Diptera	Syrphidae	Syrphinae	Toxomerini	Toxomerus	marginatus		species	J. Chisausky	sp	Net	Apiaceae		sp	genus	North America, United States, Illinois, Williamson	North America	United States	US	Illinois	Williamson	CONWR Bass Pond	Grassland	37.6945	-89.0584	unknown	US		1	individual
SIU119184	PreservedSpecimen	2017-07-11	Toxomerus marginatus (Say, 1823)	Animalia	Arthropoda	Insecta	Diptera	Syrphidae	Syrphinae	Toxomerini	Toxomerus	marginatus		species	J. Chisausky	Melilotus albus	Net	Fabaceae	Melilotus	albus	species	North America, United States, Illinois, Williamson	North America	United States	US	Illinois	Williamson	CONWR Bass Pond	Grassland	37.6945	-89.0584	unknown	US		1	individual
SIU119281	PreservedSpecimen	2017-05-09	Toxomerus marginatus (Say, 1823)	Animalia	Arthropoda	Insecta	Diptera	Syrphidae	Syrphinae	Toxomerini	Toxomerus	marginatus		species	J. Chisausky	Leucanthemum vulgare	Net	Asteraceae	Leucanthemum	vulgare	species	North America, United States, Illinois, Johnson	North America	United States	US	Illinois	Johnson	Simpson IL Rushing Rd	Forest	37.4772	-88.7254	unknown	US		1	individual
SIU119327	PreservedSpecimen	2017-06-29	Syritta pipiens (Linnaeus, 1758)	Animalia	Arthropoda	Insecta	Diptera	Syrphidae	Eristalinae	Milesiini	Syritta	pipiens		species	J. Chisausky	Daucus carota	Net	Apiaceae	Daucus	carota	species	North America, United States, Illinois, Jackson	North America	United States	US	Illinois	Jackson	Shawnee NF Fountain Bluff	Forest	37.6936	-89.499	unknown	US		1	individual
SIU119396	PreservedSpecimen	2017-07-12	Palpada cf furcata	Animalia	Arthropoda	Insecta	Diptera	Syrphidae	Eristalinae	Eristalini	Palpada	cf. furcata	Undescribed species 1 according to Skevington et al 2019	species group	J. Chisausky	Daucus carota	Net	Apiaceae	Daucus	carota	species	North America, United States, Illinois, Johnson and Pope	North America	United States	US	Illinois	Johnson and Pope	Shawnee NF Pennant Bar	Lake/Pond	37.3885	-88.7017	unknown	US		1	individual
SIU119454	PreservedSpecimen	2017-05-30	Toxomerus boscii (Macquart, 1842)	Animalia	Arthropoda	Insecta	Diptera	Syrphidae	Syrphinae	Toxomerini	Toxomerus	boscii		species	J. Chisausky	Leucanthemum vulgare	Net	Asteraceae	Leucanthemum	vulgare	species	North America, United States, Illinois, Hardin	North America	United States	US	Illinois	Hardin	Shawnee NF Basset Schl pwrln	Powerline	37.5272	-88.2989	unknown	US		1	individual
SIU119503	PreservedSpecimen	2017-05-30	Syritta pipiens (Linnaeus, 1758)	Animalia	Arthropoda	Insecta	Diptera	Syrphidae	Eristalinae	Milesiini	Syritta	pipiens		species	G. F. G. Miranda	Erigeron strigosus	Net	Asteraceae	Erigeron	strigosus	species	North America, United States, Illinois, Hardin	North America	United States	US	Illinois	Hardin	Shawnee NF Basset School Rd	Forest	37.5272	-88.2989	unknown	US		1	individual
SIU119514	PreservedSpecimen	2017-05-30	Toxomerus marginatus (Say, 1823)	Animalia	Arthropoda	Insecta	Diptera	Syrphidae	Syrphinae	Toxomerini	Toxomerus	marginatus		species	J. Chisausky	Lepidium virginicum	Net	Brassicaceae	Lepidium	virginicum	species	North America, United States, Illinois, Hardin	North America	United States	US	Illinois	Hardin	Shawnee NF Basset School Rd	Forest	37.5272	-88.2989	unknown	US		1	individual
SIU119547	PreservedSpecimen	2017-06-20	Toxomerus geminatus (Say, 1823)	Animalia	Arthropoda	Insecta	Diptera	Syrphidae	Syrphinae	Toxomerini	Toxomerus	geminatus		species	J. Chisausky	Erigeron strigosus	Net	Asteraceae	Erigeron	strigosus	species	North America, United States, Illinois, Pope	North America	United States	US	Illinois	Pope	Shawnee NF McConnell Trct1	Lake/Pond	37.4989	-88.678	unknown	US		1	individual
SIU119585	PreservedSpecimen	2017-06-21	Eristalis transversa (Wiedemann, 1830)	Animalia	Arthropoda	Insecta	Diptera	Syrphidae	Eristalinae	Eristalini	Eristalis	transversa		species	J. Chisausky	Rudbeckia hirta	Net	Asteraceae	Rudbeckia	hirta	species	North America, United States, Illinois, Union	North America	United States	US	Illinois	Union	Shawnee NF Clear Springs	Forest	37.6174	-89.4189	unknown	US		1	individual
SIU119588	PreservedSpecimen	2017-06-21	Eristalis transversa (Wiedemann, 1830)	Animalia	Arthropoda	Insecta	Diptera	Syrphidae	Eristalinae	Eristalini	Eristalis	transversa		species	J. Chisausky	Rudbeckia hirta	Net	Asteraceae	Rudbeckia	hirta	species	North America, United States, Illinois, Union	North America	United States	US	Illinois	Union	Shawnee NF Clear Springs	Forest	37.6174	-89.4189	unknown	US		1	individual
SIU119599	PreservedSpecimen	2017-06-21	Toxomerus geminatus (Say, 1823)	Animalia	Arthropoda	Insecta	Diptera	Syrphidae	Syrphinae	Toxomerini	Toxomerus	geminatus		species	J. Chisausky	Trifolium repens	Net	Fabaceae	Trifolium	repens	species	North America, United States, Illinois, Union	North America	United States	US	Illinois	Union	Shawnee NF Clear Springs	Forest	37.6174	-89.4189	unknown	US		1	individual
SIU119622	PreservedSpecimen	2017-06-21	Eristalis transversa (Wiedemann, 1830)	Animalia	Arthropoda	Insecta	Diptera	Syrphidae	Eristalinae	Eristalini	Eristalis	transversa		species	J. Chisausky	Rudbeckia hirta	Net	Asteraceae	Rudbeckia	hirta	species	North America, United States, Illinois, Union	North America	United States	US	Illinois	Union	Shawnee NF Inspiration Point	Glade	37.5856	-89.4362	unknown	US		1	individual
SIU119646	PreservedSpecimen	2017-06-26	Ocyptamus fascipennis (Wiedemann, 1830)	Animalia	Arthropoda	Insecta	Diptera	Syrphidae	Syrphinae	Syrphini	Ocyptamus	fascipennis		species	J. Chisausky	Lepidium virginicum	Net	Brassicaceae	Lepidium	virginicum	species	North America, United States, Illinois, Alexander	North America	United States	US	Illinois	Alexander	Shawnee NF Clear Creek	Wetland	37.3044	-89.4042	unknown	US		1	individual
SIU119660	PreservedSpecimen	2017-06-26	Spilomyia alcimus (Walker, 1849)	Animalia	Arthropoda	Insecta	Diptera	Syrphidae	Eristalinae	Milesiini	Spilomyia	alcimus		species	J. Chisausky	No Floral Association	Net					North America, United States, Illinois, Alexander	North America	United States	US	Illinois	Alexander	Shawnee NF Ozark Hill Prairie	Grassland	37.3133	-89.3672	unknown	US		1	individual
SIU119669	PreservedSpecimen	2017-06-26	Toxomerus geminatus (Say, 1823)	Animalia	Arthropoda	Insecta	Diptera	Syrphidae	Syrphinae	Toxomerini	Toxomerus	geminatus		species	J. Chisausky	Melilotus albus	Net	Fabaceae	Melilotus	albus	species	North America, United States, Illinois, Alexander	North America	United States	US	Illinois	Alexander	Shawnee NF Ozark Hill Prairie	Grassland	37.3133	-89.3672	unknown	US		1	individual
SIU119674	PreservedSpecimen	2017-05-07	Toxomerus marginatus (Say, 1823)	Animalia	Arthropoda	Insecta	Diptera	Syrphidae	Syrphinae	Toxomerini	Toxomerus	marginatus		species	J. Chisausky	Ranunculus abortivus	Net	Ranunculaceae	Ranunculus	abortivus	species	North America, United States, Illinois, Williamson	North America	United States	US	Illinois	Williamson	CONWR Rt148 11k SW Marion	unknown	37.6569	-89.0207	unknown	US		1	individual
SIU119679	PreservedSpecimen	2017-05-07		Animalia	Arthropoda	Insecta	Diptera	Syrphidae						family	J. Chisausky	Erigeron sp	Net	Asteraceae	Erigeron	sp	genus	North America, United States, Illinois, Williamson	North America	United States	US	Illinois	Williamson	CONWR Rt148 11k SW Marion	unknown	37.6569	-89.0207	unknown	US		1	individual
SIU119680	PreservedSpecimen	2017-05-07	Toxomerus marginatus (Say, 1823)	Animalia	Arthropoda	Insecta	Diptera	Syrphidae	Syrphinae	Toxomerini	Toxomerus	marginatus		species	J. Chisausky	Erigeron sp	Net	Asteraceae	Erigeron	sp	genus	North America, United States, Illinois, Williamson	North America	United States	US	Illinois	Williamson	CONWR Rt148 11k SW Marion	unknown	37.6569	-89.0207	unknown	US		1	individual
SIU119682	PreservedSpecimen	2017-05-07	Microdon abditus (Thompson, 1981)	Animalia	Arthropoda	Insecta	Diptera	Syrphidae	Microdontinae		Microdon	abditus		species	J. Chisausky	No Floral Association	Net					North America, United States, Illinois, Williamson	North America	United States	US	Illinois	Williamson	CONWR Rt148 11k SW Marion	unknown	37.6569	-89.0207	unknown	US		1	individual
SIU119683	PreservedSpecimen	2017-05-07	Sphaerophoria sp (Linnaeus, 1758)	Animalia	Arthropoda	Insecta	Diptera	Syrphidae	Syrphinae	Syrphini	Sphaerophoria	sp		genus	J. Chisausky	Erigeron sp	Net	Asteraceae	Erigeron	sp	genus	North America, United States, Illinois, Williamson	North America	United States	US	Illinois	Williamson	CONWR Rt148 11k SW Marion	unknown	37.6569	-89.0207	unknown	US		1	individual
SIU119694	PreservedSpecimen	2017-05-07		Animalia	Arthropoda	Insecta	Diptera	Syrphidae						family	J. Chisausky	No Floral Association	Net					North America, United States, Illinois, Williamson	North America	United States	US	Illinois	Williamson	CONWR Propeller point	Forest	37.7086	-89.1022	unknown	US		1	individual
SIU119712	PreservedSpecimen	2017-08-09	Toxomerus geminatus (Say, 1823)	Animalia	Arthropoda	Insecta	Diptera	Syrphidae	Syrphinae	Toxomerini	Toxomerus	geminatus		species	J. Chisausky	Hieracium gronovii	Net	Asteraceae	Hieracium	gronovii	species	North America, United States, Illinois, Johnson	North America	United States	US	Illinois	Johnson	Shawnee NF Bulge Hole	Glade	37.5024	-88.8935	unknown	US		1	individual
SIU119722	PreservedSpecimen	2017-08-09	Paragus haemorrhous (Meigen, 1822)	Animalia	Arthropoda	Insecta	Diptera	Syrphidae	Syrphinae	Paragini	Paragus	haemorrhous		species	J. Chisausky	Euphorbia corollata	Net	Euphorbiaceae	Euphorbia	corollata	species	North America, United States, Illinois, Johnson	North America	United States	US	Illinois	Johnson	Shawnee NF Bulge Hole Esmnt	Powerline	37.5016	-88.8925	unknown	US		1	individual
SIU119724	PreservedSpecimen	2017-08-09		Animalia	Arthropoda	Insecta	Diptera	Syrphidae						family	J. Chisausky	No Floral Association	Net					North America, United States, Illinois, Johnson	North America	United States	US	Illinois	Johnson	Shawnee NF Bulge Hole Esmnt	Powerline	37.5016	-88.8925	unknown	US		1	individual
SIU119750	PreservedSpecimen	2017-08-07	Copestylum vesicularium (Curran, 1947)	Animalia	Arthropoda	Insecta	Diptera	Syrphidae	Eristalinae	Volucellini	Copestylum	vesicularium		species	J. Chisausky	Actinomeris helianthoides	Net	Asteraceae	Actinomeris	helianthoides	species	North America, United States, Illinois, Union	North America	United States	US	Illinois	Union	Shawnee NF Snake Road	Wetland	37.5811	-89.4395	unknown	US		1	individual
SIU119764	PreservedSpecimen	2017-07-26	Milesia virginiensis (Drury, 1773)	Animalia	Arthropoda	Insecta	Diptera	Syrphidae	Eristalinae	Milesiini	Milesia	virginiensis		species	K. Williams	Rudbeckia hirta	Net	Asteraceae	Rudbeckia	hirta	species	North America, United States, Illinois, Williamson	North America	United States	US	Illinois	Williamson	CONWR Line 9	Forest	37.6078	-89.1032	unknown	US		1	individual
SIU119798	PreservedSpecimen	2017-07-11	Toxomerus geminatus (Say, 1823)	Animalia	Arthropoda	Insecta	Diptera	Syrphidae	Syrphinae	Toxomerini	Toxomerus	geminatus		species	J. Chisausky	Campanulastrum americanum	Net	Campanulaceae	Campanulastrum	americanum	species	North America, United States, Illinois, Jackson	North America	United States	US	Illinois	Jackson	Shawnee NF State of IL Enter	Forest	37.867	-89.5379	unknown	US		1	individual
SIU119799	PreservedSpecimen	2017-07-11	Toxomerus geminatus (Say, 1823)	Animalia	Arthropoda	Insecta	Diptera	Syrphidae	Syrphinae	Toxomerini	Toxomerus	geminatus		species	J. Chisausky	Erigeron sp	Net	Asteraceae	Erigeron	sp	genus	North America, United States, Illinois, Jackson	North America	United States	US	Illinois	Jackson	Shawnee NF State of IL Enter	Forest	37.867	-89.5379	unknown	US		1	individual
SIU119899	PreservedSpecimen	2017-07-10	Ocyptamus fuscipennis (Say, 1823)	Animalia	Arthropoda	Insecta	Diptera	Syrphidae	Syrphinae	Syrphini	Ocyptamus	fuscipennis		species	J. Chisausky	Sabatia angularis	Net	Gentianaceae	Sabatia	angularis	species	North America, United States, Illinois, Williamson	North America	United States	US	Illinois	Williamson	CONWR Line 11 Rd	Forest	37.6361	-89.1001	unknown	US		1	individual
SIU119908	PreservedSpecimen	2017-07-10	Ocyptamus fuscipennis (Say, 1823)	Animalia	Arthropoda	Insecta	Diptera	Syrphidae	Syrphinae	Syrphini	Ocyptamus	fuscipennis		species	J. Chisausky	No Floral Association	Net					North America, United States, Illinois, Williamson	North America	United States	US	Illinois	Williamson	CONWR Line 11 Rd	Forest	37.6361	-89.1001	unknown	US		1	individual
SIU120504	PreservedSpecimen	2017-04-08	Toxomerus geminatus (Say, 1823)	Animalia	Arthropoda	Insecta	Diptera	Syrphidae	Syrphinae	Toxomerini	Toxomerus	geminatus		species	J. Chisausky	Pan Trap	Pan Trap					North America, United States, Illinois, Williamson	North America	United States	US	Illinois	Williamson	CONWR Rocky Bluff	Forest	37.6419	-89.0977	unknown	US		1	individual
SIU120505	PreservedSpecimen	2017-04-08	Toxomerus geminatus (Say, 1823)	Animalia	Arthropoda	Insecta	Diptera	Syrphidae	Syrphinae	Toxomerini	Toxomerus	geminatus		species	J. Chisausky	Pan Trap	Pan Trap					North America, United States, Illinois, Williamson	North America	United States	US	Illinois	Williamson	CONWR Rocky Bluff	Forest	37.6419	-89.0977	unknown	US		1	individual
SIU120507	PreservedSpecimen	2017-04-08	Toxomerus geminatus (Say, 1823)	Animalia	Arthropoda	Insecta	Diptera	Syrphidae	Syrphinae	Toxomerini	Toxomerus	geminatus		species	J. Chisausky	Pan Trap	Pan Trap					North America, United States, Illinois, Williamson	North America	United States	US	Illinois	Williamson	CONWR Rocky Bluff	Forest	37.6419	-89.0977	unknown	US		1	individual
SIU120517	PreservedSpecimen	2017-04-08	Toxomerus geminatus (Say, 1823)	Animalia	Arthropoda	Insecta	Diptera	Syrphidae	Syrphinae	Toxomerini	Toxomerus	geminatus		species	J. Chisausky	Pan Trap	Pan Trap					North America, United States, Illinois, Williamson	North America	United States	US	Illinois	Williamson	CONWR Rocky Bluff	Forest	37.6419	-89.0977	unknown	US		1	individual
SIU120518	PreservedSpecimen	2017-04-08	Toxomerus geminatus (Say, 1823)	Animalia	Arthropoda	Insecta	Diptera	Syrphidae	Syrphinae	Toxomerini	Toxomerus	geminatus		species	J. Chisausky	Pan Trap	Pan Trap					North America, United States, Illinois, Williamson	North America	United States	US	Illinois	Williamson	CONWR Rocky Bluff	Forest	37.6419	-89.0977	unknown	US		1	individual
SIU120523	PreservedSpecimen	2017-04-08	Temnostoma balyras (Walker, 1849)	Animalia	Arthropoda	Insecta	Diptera	Syrphidae	Eristalinae	Milesiini	Temnostoma	belarus		species	J. Chisausky	Pan Trap	Pan Trap					North America, United States, Illinois, Williamson	North America	United States	US	Illinois	Williamson	CONWR Rocky Bluff	Forest	37.6419	-89.0977	unknown	US		1	individual
SIU120527	PreservedSpecimen	2017-04-08	Toxomerus geminatus (Say, 1823)	Animalia	Arthropoda	Insecta	Diptera	Syrphidae	Syrphinae	Toxomerini	Toxomerus	geminatus		species	J. Chisausky	Pan Trap	Pan Trap					North America, United States, Illinois, Williamson	North America	United States	US	Illinois	Williamson	CONWR Rocky Bluff	Forest	37.6419	-89.0977	unknown	US		1	individual
SIU120528	PreservedSpecimen	2017-04-08	Toxomerus geminatus (Say, 1823)	Animalia	Arthropoda	Insecta	Diptera	Syrphidae	Syrphinae	Toxomerini	Toxomerus	geminatus		species	J. Chisausky	Pan Trap	Pan Trap					North America, United States, Illinois, Williamson	North America	United States	US	Illinois	Williamson	CONWR Rocky Bluff	Forest	37.6419	-89.0977	unknown	US		1	individual
SIU121624	PreservedSpecimen	2018-03-22	Cheilosia primoveris (Shannon, 1915)	Animalia	Arthropoda	Insecta	Diptera	Syrphidae	Eristalinae	Rhingiini	Cheilosia	primoveris		species	G. F. G. Miranda	Pan Trap	Pan Trap					North America, United States, Illinois, Williamson	North America	United States	US	Illinois	Williamson	CONWR Rocky Bluff	Forest	37.6419	-89.0977	unknown	US		1	individual
SIU121625	PreservedSpecimen	2018-03-22	Cheilosia primoveris (Shannon, 1915)	Animalia	Arthropoda	Insecta	Diptera	Syrphidae	Eristalinae	Rhingiini	Cheilosia	primoveris		species	G. F. G. Miranda	Pan Trap	Pan Trap					North America, United States, Illinois, Williamson	North America	United States	US	Illinois	Williamson	CONWR Rocky Bluff	Forest	37.6419	-89.0977	unknown	US		1	individual
SIU121643	PreservedSpecimen	2018-03-22	Cheilosia primoveris (Shannon, 1915)	Animalia	Arthropoda	Insecta	Diptera	Syrphidae	Eristalinae	Rhingiini	Cheilosia	primoveris		species	G. F. G. Miranda	Pan Trap	Pan Trap					North America, United States, Illinois, Williamson	North America	United States	US	Illinois	Williamson	CONWR Rocky Bluff	Forest	37.6419	-89.0977	unknown	US		1	individual
SIU121669	PreservedSpecimen	2018-03-22	Cheilosia primoveris (Shannon, 1915)	Animalia	Arthropoda	Insecta	Diptera	Syrphidae	Eristalinae	Rhingiini	Cheilosia	primoveris		species	G. F. G. Miranda	Pan Trap	Pan Trap					North America, United States, Illinois, Williamson	North America	United States	US	Illinois	Williamson	CONWR Rocky Bluff	Forest	37.6419	-89.0977	unknown	US		1	individual
SIU121679	PreservedSpecimen	2018-03-22	Cheilosia primoveris (Shannon, 1915)	Animalia	Arthropoda	Insecta	Diptera	Syrphidae	Eristalinae	Rhingiini	Cheilosia	primoveris		species	G. F. G. Miranda	Pan Trap	Pan Trap					North America, United States, Illinois, Williamson	North America	United States	US	Illinois	Williamson	CONWR Rocky Bluff	Forest	37.6419	-89.0977	unknown	US		1	individual
SIU121719	PreservedSpecimen	2018-02-20	Eupeodes cf. americanus	Animalia	Arthropoda	Insecta	Diptera	Syrphidae	Syrphinae	Syrphini	Eupeodes	cf. americanus	E. americanus or pomus	species group	J. Chisausky	Hamamelis virginiana	Net	Hamamelidaceae	Hamamelis	virginiana	species	North America, United States, Illinois, Jackson	North America	United States	US	Illinois	Jackson	SIU Campus	Lawn	37.7148	-89.2232	unknown	US		1	individual
SIU121720	PreservedSpecimen	2018-02-20	Eupeodes cf. americanus	Animalia	Arthropoda	Insecta	Diptera	Syrphidae	Syrphinae	Syrphini	Eupeodes	cf. americanus	E. americanus or pomus	species group	J. Chisausky	Hamamelis virginiana	Net	Hamamelidaceae	Hamamelis	virginiana	species	North America, United States, Illinois, Jackson	North America	United States	US	Illinois	Jackson	SIU Campus	Lawn	37.7148	-89.2232	unknown	US		1	individual
SIU121722	PreservedSpecimen	2018-02-20	Eristalis dimidiata (Wiedemann, 1830)	Animalia	Arthropoda	Insecta	Diptera	Syrphidae	Eristalinae	Eristalini	Eristalis	dimidiata		species	J. Chisausky	Hamamelis virginiana	Net	Hamamelidaceae	Hamamelis	virginiana	species	North America, United States, Illinois, Jackson	North America	United States	US	Illinois	Jackson	SIU Campus	Lawn	37.7148	-89.2232	unknown	US		1	individual
SIU121723	PreservedSpecimen	2018-02-20	Eupeodes cf. americanus	Animalia	Arthropoda	Insecta	Diptera	Syrphidae	Syrphinae	Syrphini	Eupeodes	cf. americanus	E. americanus or pomus	species group	J. Chisausky	Hamamelis virginiana	Net	Hamamelidaceae	Hamamelis	virginiana	species	North America, United States, Illinois, Jackson	North America	United States	US	Illinois	Jackson	SIU Campus	Lawn	37.7148	-89.2232	unknown	US		1	individual
SIU121724	PreservedSpecimen	2018-02-20	Eupeodes cf. americanus	Animalia	Arthropoda	Insecta	Diptera	Syrphidae	Syrphinae	Syrphini	Eupeodes	cf. americanus	E. americanus or pomus	species group	J. Chisausky	Hamamelis virginiana	Net	Hamamelidaceae	Hamamelis	virginiana	species	North America, United States, Illinois, Jackson	North America	United States	US	Illinois	Jackson	SIU Campus	Lawn	37.7148	-89.2232	unknown	US		1	individual
SIU121726	PreservedSpecimen	2018-02-20	Eupeodes cf. americanus	Animalia	Arthropoda	Insecta	Diptera	Syrphidae	Syrphinae	Syrphini	Eupeodes	cf. americanus	E. americanus or pomus	species group	J. Chisausky	Hamamelis virginiana	Net	Hamamelidaceae	Hamamelis	virginiana	species	North America, United States, Illinois, Jackson	North America	United States	US	Illinois	Jackson	SIU Campus	Lawn	37.7148	-89.2232	unknown	US		1	individual
SIU121727	PreservedSpecimen	2018-02-20	Eupeodes cf. americanus	Animalia	Arthropoda	Insecta	Diptera	Syrphidae	Syrphinae	Syrphini	Eupeodes	cf. americanus	E. americanus or pomus	species group	J. Chisausky	Hamamelis virginiana	Net	Hamamelidaceae	Hamamelis	virginiana	species	North America, United States, Illinois, Jackson	North America	United States	US	Illinois	Jackson	SIU Campus	Lawn	37.7148	-89.2232	unknown	US		1	individual
SIU121729	PreservedSpecimen	2018-02-20	Eupeodes cf. americanus	Animalia	Arthropoda	Insecta	Diptera	Syrphidae	Syrphinae	Syrphini	Eupeodes	cf. americanus	E. americanus or pomus	species group	J. Chisausky	Hamamelis virginiana	Net	Hamamelidaceae	Hamamelis	virginiana	species	North America, United States, Illinois, Jackson	North America	United States	US	Illinois	Jackson	SIU Campus	Lawn	37.7148	-89.2232	unknown	US		1	individual
SIU121731	PreservedSpecimen	2018-02-20	Eupeodes cf. americanus	Animalia	Arthropoda	Insecta	Diptera	Syrphidae	Syrphinae	Syrphini	Eupeodes	cf. americanus	E. americanus or pomus	species group	J. Chisausky	Hamamelis virginiana	Net	Hamamelidaceae	Hamamelis	virginiana	species	North America, United States, Illinois, Jackson	North America	United States	US	Illinois	Jackson	SIU Campus	Lawn	37.7148	-89.2232	unknown	US		1	individual
SIU121732	PreservedSpecimen	2018-02-20	Eupeodes cf. americanus	Animalia	Arthropoda	Insecta	Diptera	Syrphidae	Syrphinae	Syrphini	Eupeodes	cf. americanus	E. americanus or pomus	species group	J. Chisausky	Hamamelis virginiana	Net	Hamamelidaceae	Hamamelis	virginiana	species	North America, United States, Illinois, Jackson	North America	United States	US	Illinois	Jackson	SIU Campus	Lawn	37.7148	-89.2232	unknown	US		1	individual
SIU121733	PreservedSpecimen	2018-02-20	Syrphus torvus (Osten Sacken, 1875)	Animalia	Arthropoda	Insecta	Diptera	Syrphidae	Syrphinae	Syrphini	Syrphus	torvus		species	J. Chisausky	Hamamelis virginiana	Net	Hamamelidaceae	Hamamelis	virginiana	species	North America, United States, Illinois, Jackson	North America	United States	US	Illinois	Jackson	SIU Campus	Lawn	37.7148	-89.2232	unknown	US		1	individual
SIU121734	PreservedSpecimen	2018-02-20	Eupeodes cf. americanus	Animalia	Arthropoda	Insecta	Diptera	Syrphidae	Syrphinae	Syrphini	Eupeodes	cf. americanus	E. americanus or pomus	species group	J. Chisausky	Hamamelis virginiana	Net	Hamamelidaceae	Hamamelis	virginiana	species	North America, United States, Illinois, Jackson	North America	United States	US	Illinois	Jackson	SIU Campus	Lawn	37.7148	-89.2232	unknown	US		1	individual
SIU121735	PreservedSpecimen	2018-02-20	Eristalis tenax (Linnaeus, 1758)	Animalia	Arthropoda	Insecta	Diptera	Syrphidae	Eristalinae	Eristalini	Eristalis	tenax		species	J. Chisausky	Hamamelis virginiana	Net	Hamamelidaceae	Hamamelis	virginiana	species	North America, United States, Illinois, Jackson	North America	United States	US	Illinois	Jackson	SIU Campus	Lawn	37.7148	-89.2232	unknown	US		1	individual
SIU121884	PreservedSpecimen	2018-03-22	Cheilosia primoveris (Shannon, 1915)	Animalia	Arthropoda	Insecta	Diptera	Syrphidae	Eristalinae	Rhingiini	Cheilosia	primoveris		species	G. F. G. Miranda	Claytonia virginica	Net	Portulacaceae	Claytonia	virginica	species	North America, United States, Illinois, Williamson	North America	United States	US	Illinois	Williamson	CONWR Rocky Bluff	Forest	37.6419	-89.0977	unknown	US		1	individual
SIU121932	PreservedSpecimen	2018-03-30	Eristalis dimidiata (Wiedemann, 1830)	Animalia	Arthropoda	Insecta	Diptera	Syrphidae	Eristalinae	Eristalini	Eristalis	dimidiata		species	J. Chisausky	Pan Trap	Pan Trap					North America, United States, Illinois, Jackson	North America	United States	US	Illinois	Jackson	SIU Campus	Lawn	37.7148	-89.2232	unknown	US		1	individual
SIU122022	PreservedSpecimen	2018-04-05	Helophilus fasciatus (Walker, 1849)	Animalia	Arthropoda	Insecta	Diptera	Syrphidae	Eristalinae	Eristalini	Helophilus	fasciatus		species	J. Chisausky	Pan Trap	Pan Trap					North America, United States, Illinois, Williamson	North America	United States	US	Illinois	Williamson	CONWR Post Oak	Forest	37.731	-89.0486	unknown	US		1	individual
SIU122023	PreservedSpecimen	2018-04-05	Helophilus fasciatus (Walker, 1849)	Animalia	Arthropoda	Insecta	Diptera	Syrphidae	Eristalinae	Eristalini	Helophilus	fasciatus		species	J. Chisausky	Pan Trap	Pan Trap					North America, United States, Illinois, Williamson	North America	United States	US	Illinois	Williamson	CONWR Post Oak	Forest	37.731	-89.0486	unknown	US		1	individual
SIU122086	PreservedSpecimen	2018-03-30	Syrphus ribesii (Linnaeus, 1758)	Animalia	Arthropoda	Insecta	Diptera	Syrphidae	Syrphinae	Syrphini	Syrphus	ribesii		species	J. Chisausky	Pycnanthemum sp	Net	Lamiaceae	Pycnanthemum	sp	genus	North America, United States, Illinois, Jackson	North America	United States	US	Illinois	Jackson	SIU Campus	Lawn	37.7148	-89.2232	unknown	US		1	individual
SIU122087	PreservedSpecimen	2018-03-30	Toxomerus geminatus (Say, 1823)	Animalia	Arthropoda	Insecta	Diptera	Syrphidae	Syrphinae	Toxomerini	Toxomerus	geminatus		species	J. Chisausky	Pycnanthemum sp	Net	Lamiaceae	Pycnanthemum	sp	genus	North America, United States, Illinois, Jackson	North America	United States	US	Illinois	Jackson	SIU Campus	Lawn	37.7148	-89.2232	unknown	US		1	individual
SIU122104	PreservedSpecimen	2018-04-09	Toxomerus geminatus (Say, 1823)	Animalia	Arthropoda	Insecta	Diptera	Syrphidae	Syrphinae	Toxomerini	Toxomerus	geminatus		species	J. Chisausky	Cardamine concatenata	Net	Brassicaceae	Cardamine	concatenata	species	North America, United States, Illinois, Pope	North America	United States	US	Illinois	Pope	Shawnee NF Lusk Creek	Forest	37.5305	-88.5708	unknown	US		1	individual
SIU122107	PreservedSpecimen	2018-04-09	Toxomerus geminatus (Say, 1823)	Animalia	Arthropoda	Insecta	Diptera	Syrphidae	Syrphinae	Toxomerini	Toxomerus	geminatus		species	J. Chisausky	Pan Trap	Pan Trap					North America, United States, Illinois, Pope	North America	United States	US	Illinois	Pope	Shawnee NF Lusk Creek	Forest	37.5305	-88.5708	unknown	US		1	individual
SIU122215	PreservedSpecimen	2018-03-30	Eristalis dimidiata (Wiedemann, 1830)	Animalia	Arthropoda	Insecta	Diptera	Syrphidae	Eristalinae	Eristalini	Eristalis	dimidiata		species	J. Chisausky	Pan Trap	Pan Trap					North America, United States, Illinois, Jackson	North America	United States	US	Illinois	Jackson	SIU Campus	Lawn	37.7148	-89.2232	unknown	US		1	individual
SIU122241	PreservedSpecimen	2018-03-30	Cheilosia wisconsinensis (Fluke & Hull, 1947)	Animalia	Arthropoda	Insecta	Diptera	Syrphidae	Eristalinae	Rhingiini	Cheilosia	wisconsinensis		species	G. F. G. Miranda	Pan Trap	Pan Trap					North America, United States, Illinois, Jackson	North America	United States	US	Illinois	Jackson	SIU Campus	Lawn	37.7148	-89.2232	unknown	US		1	individual
SIU122249	PreservedSpecimen	2018-03-30	Toxomerus geminatus (Say, 1823)	Animalia	Arthropoda	Insecta	Diptera	Syrphidae	Syrphinae	Toxomerini	Toxomerus	geminatus		species	J. Chisausky	Pan Trap	Pan Trap					North America, United States, Illinois, Jackson	North America	United States	US	Illinois	Jackson	SIU Campus	Lawn	37.7148	-89.2232	unknown	US		1	individual
SIU122252	PreservedSpecimen	2018-03-30	Eupeodes cf. americanus	Animalia	Arthropoda	Insecta	Diptera	Syrphidae	Syrphinae	Syrphini	Eupeodes	cf. americanus	E. americanus or pomus	species group	J. Chisausky	Pan Trap	Pan Trap					North America, United States, Illinois, Jackson	North America	United States	US	Illinois	Jackson	SIU Campus	Lawn	37.7148	-89.2232	unknown	US		1	individual
SIU122292	PreservedSpecimen	2018-04-05	Helophilus fasciatus (Walker, 1849)	Animalia	Arthropoda	Insecta	Diptera	Syrphidae	Eristalinae	Eristalini	Helophilus	fasciatus		species	J. Chisausky	Pan Trap	Pan Trap					North America, United States, Illinois, Williamson	North America	United States	US	Illinois	Williamson	CONWR 2D Industrial	Industrial	37.7305	-89.053	unknown	US		1	individual
SIU122293	PreservedSpecimen	2018-04-05	Helophilus fasciatus (Walker, 1849)	Animalia	Arthropoda	Insecta	Diptera	Syrphidae	Eristalinae	Eristalini	Helophilus	fasciatus		species	J. Chisausky	Pan Trap	Pan Trap					North America, United States, Illinois, Williamson	North America	United States	US	Illinois	Williamson	CONWR 2D Industrial	Industrial	37.7305	-89.053	unknown	US		1	individual
SIU122296	PreservedSpecimen	2018-04-05	Helophilus fasciatus (Walker, 1849)	Animalia	Arthropoda	Insecta	Diptera	Syrphidae	Eristalinae	Eristalini	Helophilus	fasciatus		species	J. Chisausky	Pan Trap	Pan Trap					North America, United States, Illinois, Williamson	North America	United States	US	Illinois	Williamson	CONWR 2D Industrial	Industrial	37.7305	-89.053	unknown	US		1	individual
SIU122338	PreservedSpecimen	2018-04-05	Toxomerus geminatus (Say, 1823)	Animalia	Arthropoda	Insecta	Diptera	Syrphidae	Syrphinae	Toxomerini	Toxomerus	geminatus		species	J. Chisausky	Pan Trap	Pan Trap					North America, United States, Illinois, Williamson	North America	United States	US	Illinois	Williamson	CONWR 2D Industrial	Industrial	37.7305	-89.053	unknown	US		1	individual
SIU122342	PreservedSpecimen	2018-04-06	Toxomerus geminatus (Say, 1823)	Animalia	Arthropoda	Insecta	Diptera	Syrphidae	Syrphinae	Toxomerini	Toxomerus	geminatus		species	J. Chisausky	Pan Trap	Pan Trap					North America, United States, Illinois, Jackson	North America	United States	US	Illinois	Jackson	SIU Campus	Lawn	37.7148	-89.2232	unknown	US		1	individual
SIU122375	PreservedSpecimen	2018-04-06	Eupeodes cf. americanus	Animalia	Arthropoda	Insecta	Diptera	Syrphidae	Syrphinae	Syrphini	Eupeodes	cf. americanus	E. americanus or pomus	species group	J. Chisausky	Pan Trap	Pan Trap					North America, United States, Illinois, Jackson	North America	United States	US	Illinois	Jackson	SIU Campus	Lawn	37.7148	-89.2232	unknown	US		1	individual
SIU122457	PreservedSpecimen	2018-04-12	Toxomerus geminatus (Say, 1823)	Animalia	Arthropoda	Insecta	Diptera	Syrphidae	Syrphinae	Toxomerini	Toxomerus	geminatus		species	J. Chisausky	Pan Trap	Pan Trap					North America, United States, Illinois, Union	North America	United States	US	Illinois	Union	Shawnee NF Snake Road	Wetland	37.5811	-89.4395	unknown	US		1	individual
SIU122505	PreservedSpecimen	2018-04-20	Toxomerus geminatus (Say, 1823)	Animalia	Arthropoda	Insecta	Diptera	Syrphidae	Syrphinae	Toxomerini	Toxomerus	geminatus		species	J. Chisausky	Pan Trap	Pan Trap					North America, United States, Illinois, Jackson	North America	United States	US	Illinois	Jackson	Shawnee NF Cove Hollow	Forest	37.64	-89.2926	unknown	US		1	individual
SIU122523	PreservedSpecimen	2018-04-21	Toxomerus geminatus (Say, 1823)	Animalia	Arthropoda	Insecta	Diptera	Syrphidae	Syrphinae	Toxomerini	Toxomerus	geminatus		species	J. Chisausky	Pan Trap	Pan Trap					North America, United States, Illinois, Williamson	North America	United States	US	Illinois	Williamson	CONWR Ogden Road	Grassland	37.6773	-89.0227	unknown	US		1	individual
[truncated: 572 more rows]
