# Supplementary material for: Syrphidae of Southern Illinois: Diversity, floral associations, and preliminary assessment of their efficacy as pollinators
Source: Biodivers Data J. 2020 Oct 29;8:e57331. doi: 10.3897/BDJ.8.e57331 (PMC7644652; doi:10.3897/BDJ.8.e57331)
Supplement: Supplementary material 3 — Syrphid pollen analysis data [file bdj-08-e57331-s003.xlsx]

## Sheet: qrySyrphid_Pollen_Data
Accession	Taxon	plntGenus	plntSpecies	Head Thorax Abdomen Average	Total Average	Head: Dorsal	Head: Ventral	Head: Anterior	Thorax: Dorsal	Thorax: Ventral	Legs	Abdomen: Dorsal	Head Missing?	Note
105480	Allograpta obliqua	Senecio	glabellus	0.5	0.5	0	1	0	1	0	1	1	FALSE
113747	Allograpta obliqua	Erigeron	sp	0.611111	0.625	1	0	1	2	0	0	1	FALSE
117564	Allograpta obliqua	Ranunculus	sp	0.75	0.8	0	0	0	2	1	0	1	TRUE
119072	Allograpta obliqua	Torilis	arvensis	0.388889	0.375	0	0	0	1	1	0	1	FALSE
134155	Allograpta obliqua	Cercis	canadensis	0.555556	0.625	1	0	1	2	1	0	0	FALSE
134170	Allograpta obliqua	Cercis	canadensis	1	1	1	0	0	2	2	1	1	FALSE
135047	Allograpta obliqua	Hypoxis	hirsuta	0.5	0.5	0	0	0	2	1	0	1	FALSE
137808	Allograpta obliqua	Daucus	carota	0.111111	0.125	0	0	0	1	0	0	0	FALSE
113699	Chalcosyrphus metallicus	Erigeron	strigosus	0.611111	0.625	1	0	1	1	1	0	1	FALSE
117905	Chalcosyrphus metallicus	Cephalanthus	occidentalis	0.722222	0.75	1	0	0	2	1	1	1	FALSE
118278	Chalcosyrphus metallicus	Sambucus	nigra	2.11111	2.25	3	4	2	1	3	3	1	FALSE
113542	Copestylum vesicularium	Anemone	virginiana	2	2	3	2	2	2	1	2	2	FALSE
119750	Copestylum vesicularium	Actinomeris	helianthoides	0.611111	0.625	1	0	1	1	0	1	1	FALSE
125086	Epistrophella emarginata	Monarda	fistulosa	0.388889	0.375	0	0	0	1	0	1	1	FALSE
131732	Epistrophella emarginata	Vernonia	missurica	1.61111	1.625	1	1	2	3	1	2	2	FALSE
101448	Eristalis dimidiata	Erigeron	sp	2.66667	2.75	2	4	1	3	4	4	2	FALSE
108506	Eristalis dimidiata	Senecio	glabellus	1.83333	1.875	1	2	1	2	3	3	1	FALSE
108534	Eristalis dimidiata	Senecio	glabellus	1.83333	1.875	1	1	2	2	3	3	2	FALSE
121722	Eristalis dimidiata	Hamamelis	virginiana	1.55556	1.5	1	1	0	3	2	1	2	FALSE
123084	Eristalis dimidiata	Pyrus	sp	1.44444	1.375	1	0	0	2	2	2	2	FALSE
123093	Eristalis dimidiata	Pyrus	sp	1.72222	1.75	2	2	1	3	2	1	2	FALSE
123228	Eristalis dimidiata	Barbarea	vulgaris	2.33333	2.5	1	5	4	1	3	4	1	FALSE
123229	Eristalis dimidiata	Barbarea	vulgaris	2	2.125	0	5	2	1	3	4	1	FALSE
133352	Eristalis dimidiata	Boltonia	asteroides	2.11111	2.25	2	4	1	2	4	3	1	FALSE
134194	Eristalis dimidiata	Barbarea	vulgaris	2.16667	2.25	1	4	1	2	3	4	1	FALSE
117769	Eristalis flavipes	Trifolium	pratense	2.83333	2.875	2	3	2	3	4	4	3	FALSE
117853	Eristalis flavipes	Daucus	carota	1.22222	1.25	1	2	2	2	0	1	2	FALSE
100874	Eristalis stipator	Ranunculus	abortivus	1.94444	2	1	2	1	2	4	3	1	FALSE
116705	Eristalis stipator	Leucanthemum	vulgare	2.44444	2.5	1	3	1	3	4	4	1	FALSE
116882	Eristalis stipator	Coreopsis	sp	3.11111	3.25	3	4	3	2	5	5	1	FALSE
129963	Eristalis stipator	Vernonia	missurica	1.88889	1.875	2	0	1	3	3	2	2	FALSE
129965	Eristalis stipator	Heliopsis	helianthoides	2.22222	2.375	2	2	2	2	5	4	1	FALSE
131891	Eristalis stipator	Mentha	piperita	0.388889	0.375	0	0	0	1	1	0	1	FALSE
131901	Eristalis stipator	Mentha	piperita	1.05556	1.125	0	1	0	1	3	3	0	FALSE
135564	Eristalis stipator	Rudbeckia	hirta	3.72222	3.75	4	4	3	4	4	4	4	FALSE
135566	Eristalis stipator	Rudbeckia	hirta	4.05556	4.125	4	4	4	4	5	5	4	FALSE
135569	Eristalis stipator	Rudbeckia	hirta	3.38889	3.5	3	4	2	4	5	5	3	FALSE
135572	Eristalis stipator	Rudbeckia	hirta	3.66667	3.75	3	4	3	4	5	5	3	FALSE
135573	Eristalis stipator	Rudbeckia	hirta	3.44444	3.5	3	4	2	3	5	5	3	FALSE
135648	Eristalis stipator	Cirsium	vulgare	2.22222	2.375	3	2	2	2	4	4	1	FALSE
136066	Eristalis stipator	Rudbeckia	hirta	1.88889	1.875	2	0	0	2	3	4	2	FALSE
136609	Eristalis stipator	Erigeron	strigosus	1.66667	1.75	3	1	0	2	3	3	2	FALSE
137287	Eristalis stipator	Phyla	lanceolata	0.722222	0.75	0	2	0	1	1	1	1	FALSE
137317	Eristalis stipator	Verbena	hastata	1.5	1.5	1	0	0	1	3	4	0	FALSE
137333	Eristalis stipator	Verbena	hastata	1.55556	1.5	1	0	1	1	3	2	1	FALSE
113784	Eristalis tenax	Erigeron	sp	1.27778	1.25	0	1	0	2	2	2	2	FALSE
121735	Eristalis tenax	Hamamelis	virginiana	1.5	1.5	2	0	0	3	2	2	2	FALSE
124884	Eristalis tenax	Vaccinium	arboreum	0.833333	0.875	0	1	1	1	1	2	1	FALSE
101291	Eristalis transversa	Senecio	glabellus	2.38889	2.375	2	2	0	3	4	3	3	FALSE
103078	Eristalis transversa	Senecio	glabellus	1.16667	1.25	1	2	0	1	3	2	1	FALSE
105490	Eristalis transversa	Erigeron	sp	1.88889	1.875	1	2	0	2	3	3	2	FALSE
108472	Eristalis transversa	Leucanthemum	vulgare	2.11111	2.125	1	3	1	3	3	2	2	FALSE
111529	Eristalis transversa	Erigeron	sp	1.72222	1.75	1	2	1	2	3	2	2	FALSE
115395	Eristalis transversa	Bidens	sp	2.55556	2.625	2	3	3	2	4	3	2	FALSE
116639	Eristalis transversa	Helianthus	sp	2.05556	2.125	1	3	1	3	3	3	2	FALSE
116892	Eristalis transversa	Coreopsis	sp	3.88889	4	4	5	5	4	4	4	3	FALSE
116897	Eristalis transversa	Coreopsis	sp	3.05556	3.25	4	4	4	3	4	4	2	FALSE
117479	Eristalis transversa	Helianthus	sp	0.944444	1	0	1	1	1	2	2	1	FALSE
117482	Eristalis transversa	Helianthus	sp	2.22222	2.25	2	2	2	3	3	2	3	FALSE
118328	Eristalis transversa	Rudbeckia	sp	2.66667	2.75	1	4	2	3	4	4	2	FALSE
119585	Eristalis transversa	Rudbeckia	hirta	2.66667	2.75	1	4	2	3	4	4	2	FALSE
119588	Eristalis transversa	Rudbeckia	hirta	2.05556	2.125	1	3	1	3	3	3	2	FALSE
119622	Eristalis transversa	Rudbeckia	hirta	3.11111	3.125	3	4	2	3	3	4	3	FALSE
124902	Eristalis transversa	Vaccinium	arboreum	0.833333	0.875	0	1	0	1	3	1	1	FALSE
125056	Eristalis transversa	Actinomeris	helianthoides	1.5	1.625	1	2	1	3	2	3	1	FALSE
126562	Eristalis transversa	Daucus	carota	1.05556	1	1	0	0	1	2	1	2	FALSE
129945	Eristalis transversa	Heliopsis	helianthoides	1.33333	1.375	0	3	0	1	3	2	2	FALSE
131736	Eristalis transversa	Rudbeckia	sullivantii	2.55556	2.625	2	4	1	2	4	4	2	FALSE
131929	Eristalis transversa	Heliopsis	helianthoides	3.05556	3.125	2	5	3	3	4	3	2	FALSE
136042	Eristalis transversa	Erigeron	annuus	2.05556	2.125	2	2	0	3	4	3	2	FALSE
136046	Eristalis transversa	Erigeron	annuus	1.94444	2	1	2	1	2	4	3	2	FALSE
136060	Eristalis transversa	Erigeron	annuus	2.11111	2.125	1	2	1	3	3	3	2	FALSE
136061	Eristalis transversa	Rudbeckia	hirta	2	2.125	2	3	1	3	3	3	1	FALSE
136065	Eristalis transversa	Rudbeckia	hirta	1.77778	1.875	2	3	1	1	3	3	1	FALSE
136257	Eristalis transversa	Heliopsis	helianthoides	0.833333	0.875	1	0	0	3	1	1	1	FALSE
100804	Eupeodes cf. americanus	Krigia	sp	0.722222	0.75	0	0	1	2	2	0	1	FALSE
100833	Eupeodes cf. americanus	Valerianella	locusta	1.27778	1.375	1	2	1	2	3	1	1	FALSE
101361	Eupeodes cf. americanus	Senecio	glabellus	1.5	1.5	0	0	0	2	4	3	1	FALSE
106453	Eupeodes cf. americanus	Buglossoides	arvensis	0.722222	0.75	1	0	1	1	1	1	1	FALSE
108064	Eupeodes cf. americanus	Barbarea	vulgaris	1.16667	1.125	1	1	0	2	1	1	2	FALSE
110381	Eupeodes cf. americanus	Diodia	virginiana	0.5	0.5	0	0	0	1	2	0	1	FALSE
112501	Eupeodes cf. americanus	Hypericum	sp	0.666667	0.625	0	0	0	2	1	0	2	FALSE
115361	Eupeodes cf. americanus	Helianthus	divaricatus	1.33333	1.375	2	0	1	3	2	1	1	FALSE
121719	Eupeodes cf. americanus	Hamamelis	virginiana	0.611111	0.625	0	0	0	2	1	1	1	FALSE
121720	Eupeodes cf. americanus	Hamamelis	virginiana	0.333333	0.375	0	0	0	2	1	0	0	FALSE
121723	Eupeodes cf. americanus	Hamamelis	virginiana	0.833333	0.75	0	0	0	1	2	0	2	FALSE
121724	Eupeodes cf. americanus	Hamamelis	virginiana	1	1	0	0	1	2	2	1	1	FALSE
121726	Eupeodes cf. americanus	Hamamelis	virginiana	1.33333	1.25	0	0	0	2	2	2	2	FALSE
121727	Eupeodes cf. americanus	Hamamelis	virginiana	0.722222	0.75	0	0	0	2	2	1	1	FALSE
121729	Eupeodes cf. americanus	Hamamelis	virginiana	1.66667	1.625	1	0	1	4	2	1	3	FALSE
121731	Eupeodes cf. americanus	Hamamelis	virginiana	0.833333	0.875	1	0	0	2	2	1	1	FALSE
121732	Eupeodes cf. americanus	Hamamelis	virginiana	1.05556	1.125	0	1	1	3	2	1	1	FALSE
121734	Eupeodes cf. americanus	Hamamelis	virginiana	0.888889	0.875	1	0	0	2	2	0	2	FALSE
132679	Eupeodes cf. americanus	Bidens	polylepis	2.77778	2.75	3	2	1	3	3	4	3	FALSE
133217	Eupeodes cf. americanus	Solidago	canadensis	2.66667	2.75	2	3	3	4	4	2	2	FALSE
108039	Eupeodes latifasciatus	Lepidium	virginicum	2.38889	2.375	2	2	2	3	3	2	2	FALSE
100889	Helophilus fasciatus	Krigia	sp	1.66667	1.75	1	4	0	2	3	2	1	FALSE
103044	Helophilus fasciatus	Erigeron	sp	1.33333	1.375	2	2	1	2	1	1	2	FALSE
106439	Helophilus fasciatus	Erigeron	sp	0.5	0.5	0	0	0	1	1	1	1	FALSE
106473	Helophilus fasciatus	Chaerophyllum	tainturieri	2.88889	3	3	5	2	2	4	4	1	FALSE
109116	Helophilus fasciatus	Trifolium	repens	0.111111	0.125	0	0	0	1	0	0	0	FALSE
117831	Helophilus fasciatus	Daucus	carota	1.83333	1.875	1	2	1	3	3	2	3	FALSE
117834	Helophilus fasciatus	Daucus	carota	2.5	2.5	2	3	1	3	4	2	2	FALSE
117835	Helophilus fasciatus	Daucus	carota	1.55556	1.5	2	0	0	2	3	1	3	FALSE
117839	Helophilus fasciatus	Cornus	foemina	1.72222	1.75	2	1	1	2	3	2	2	FALSE
117855	Helophilus fasciatus	Cornus	foemina	1.94444	2	1	2	2	3	3	2	2	FALSE
117856	Helophilus fasciatus	Blephilia	hirsuta	0.777778	0.75	2	0	0	2	0	0	2	FALSE
123226	Helophilus fasciatus	Barbarea	vulgaris	1.44444	1.5	0	2	2	3	2	1	2	FALSE
123386	Helophilus fasciatus	Phacelia	purshii	1.33333	1.375	1	0	1	3	2	2	2	FALSE
123419	Helophilus fasciatus	Stylophorum	diphyllum	1.05556	1.125	1	1	0	3	2	1	1	FALSE
123420	Helophilus fasciatus	Stylophorum	diphyllum	1.22222	1.25	1	1	0	2	2	2	2	FALSE
134211	Helophilus fasciatus	Erigeron	philadelphicus	3.22222	3.25	3	4	3	3	4	3	3	FALSE
134234	Helophilus fasciatus	Senecio	glabellus	1.5	1.5	1	2	0	2	2	2	2	FALSE
117794	Mallota bautias	Erigeron	strigosus	0.944444	1	0	0	0	1	3	3	1	FALSE
118269	Mallota bautias	Sambucus	nigra	1.38889	1.375	0	1	0	2	2	3	2	FALSE
118280	Mallota bautias	Hydrangea	sp	1.61111	1.625	1	0	1	2	3	3	2	FALSE
119054	Mallota bautias	Sambucus	nigra	1.72222	1.75	1	1	1	3	2	3	3	FALSE
119060	Mallota bautias	Sambucus	nigra	2.16667	2.125	1	2	1	3	2	3	3	FALSE
134212	Mallota bautias	Erigeron	philadelphicus	1.94444	2	1	3	2	2	2	3	2	FALSE
134229	Mallota bautias	Brassica	rapa	1.72222	1.75	1	2	1	1	3	3	2	FALSE
134239	Mallota bautias	Erigeron	philadelphicus	1.72222	1.75	1	2	1	3	2	2	2	FALSE
113531	Mallota posticata	Anemone	virginiana	2.33333	2.375	2	3	1	1	4	4	2	FALSE
109646	Milesia virginiensis	Erigeron	sp	0	0	0	0	0	0	0	0	0	FALSE
109647	Milesia virginiensis	Oxalis	stricta	0	0	0	0	0	0	0	0	0	FALSE
109651	Milesia virginiensis	Oxalis	stricta	0	0	0	0	0	0	0	0	0	FALSE
110400	Milesia virginiensis	Hypericum	sp	0.555556	0.625	0	2	0	1	0	2	0	FALSE
110405	Milesia virginiensis	Hypericum	sp	0.277778	0.25	0	0	0	1	0	0	1	FALSE
111782	Milesia virginiensis	Hypericum	sp	0.611111	0.625	0	0	0	1	1	2	1	FALSE
111932	Milesia virginiensis	Oxalis	stricta	0.777778	0.75	0	0	0	1	1	2	1	FALSE
112395	Milesia virginiensis	Rudbeckia	sp	0.888889	0.875	0	1	0	1	2	1	1	FALSE
112662	Milesia virginiensis	Hypericum	prolificum	0.611111	0.625	0	1	0	0	1	2	0	FALSE
115458	Milesia virginiensis	Trifolium	repens	0	0	0	0	0	0	0	0	0	FALSE
117910	Milesia virginiensis	Cephalanthus	occidentalis	0.222222	0.25	0	0	0	1	0	1	0	FALSE
117913	Milesia virginiensis	Cephalanthus	occidentalis	0.444444	0.5	1	0	0	1	0	2	0	FALSE
117914	Milesia virginiensis	Cephalanthus	occidentalis	0.5	0.5	0	0	0	1	0	2	1	FALSE
117916	Milesia virginiensis	Cephalanthus	occidentalis	0.611111	0.625	0	0	0	1	1	2	1	FALSE
117980	Milesia virginiensis	Echinacea	sp	0.722222	0.75	1	0	1	1	1	1	1	FALSE
118126	Milesia virginiensis			0.388889	0.375	1	0	0	1	0	0	1	FALSE
118286	Milesia virginiensis	Erigeron	sp	0.611111	0.625	1	0	0	1	1	1	1	FALSE
118304	Milesia virginiensis	Rudbeckia	sp	1	1	1	2	0	1	1	1	1	FALSE
118319	Milesia virginiensis	Rhus	glabra	1	1	1	0	1	1	1	2	1	FALSE
118756	Milesia virginiensis	Helianthus	sp	0.722222	0.75	0	0	0	1	2	2	1	FALSE
118757	Milesia virginiensis	Helianthus	sp	0.333333	0.375	0	0	0	1	1	1	0	FALSE
119764	Milesia virginiensis	Rudbeckia	hirta	1.38889	1.375	2	0	0	3	1	2	2	FALSE
133372	Milesia virginiensis	Symphyotrichum	ericoides	1.33333	1.375	1	1	1	1	3	2	1	FALSE
138609	Milesia virginiensis	Conoclinium	coelestinum	0.944444	0.875	0	0	0	1	1	2	1	FALSE
119646	Ocyptamus fascipennis	Lepidium	virginicum	0.611111	0.625	1	0	0	2	1	0	1	FALSE
136965	Ocyptamus fascipennis	Rudbeckia	hirta	0.833333	0.8	0	0	0	2	0	0	1	TRUE
118291	Ocyptamus fuscipennis	Tradescantia	sp	0.555556	0.5	0	0	1	0	1	0	1	FALSE
118326	Ocyptamus fuscipennis	Rhus	glabra	0.5	0.5	1	1	1	0	0	0	0	FALSE
119899	Ocyptamus fuscipennis	Sabatia	angularis	1.11111	1.125	3	1	1	2	0	0	2	FALSE
125128	Ocyptamus fuscipennis	Actinomeris	helianthoides	0.611111	0.625	1	0	0	1	1	1	1	FALSE
126572	Ocyptamus fuscipennis	Oxalis	stricta	0.222222	0.25	0	0	0	1	0	1	0	FALSE
136971	Ocyptamus fuscipennis	Erigeron	annuus	0.388889	0.375	0	0	0	2	0	0	1	FALSE
112726	Orthonevra nitida	Leucanthemum	vulgare	0	0	0	0	0	0	0	0	0	FALSE
115832	Orthonevra nitida	Sambucus	nigra	0	0	0	0	0	0	0	0	0	FALSE
123232	Orthonevra nitida	Barbarea	vulgaris	0	0	0	0	0	0	0	0	0	FALSE
126238	Orthonevra nitida	Erigeron	strigosus	0	0	0	0	0	0	0	0	0	FALSE
126244	Orthonevra nitida	Erigeron	strigosus	0	0	0	0	0	0	0	0	0	FALSE
126485	Orthonevra nitida	Eryngium	yuccifolium	0	0	0	0	0	0	0	0	0	FALSE
126525	Orthonevra nitida	Daucus	carota	0.111111	0.125	1	0	0	0	0	0	0	FALSE
127388	Orthonevra nitida	Sambucus	nigra	0.388889	0.375	0	0	0	0	1	1	0	FALSE
127429	Orthonevra nitida	Melilotus	albus	0.444444	0.5	0	0	0	0	2	2	0	FALSE
127447	Orthonevra nitida	Daucus	carota	0	0	0	0	0	0	0	0	0	FALSE
136049	Orthonevra nitida	Pycnanthemum	tenuifolium	0.277778	0.25	0	0	0	0	1	0	1	FALSE
136203	Orthonevra nitida	Erigeron	annuus	0.388889	0.375	0	0	0	0	0	2	0	FALSE
136204	Orthonevra nitida	Erigeron	annuus	0.5	0.5	0	1	0	1	0	1	1	FALSE
136213	Orthonevra nitida	Sambucus	nigra	0.722222	0.75	1	0	0	1	1	2	1	FALSE
136639	Orthonevra nitida	Erigeron	strigosus	0.388889	0.375	0	0	0	1	0	1	0	FALSE
137147	Orthonevra nitida	Erigeron	strigosus	0.222222	0.25	0	1	0	0	1	0	0	FALSE
137202	Orthonevra nitida	Erigeron	strigosus	0.222222	0.25	1	0	0	0	0	1	0	FALSE
110897	Palpada agrorum	Erigeron	sp	0.5	0.5	0	0	0	1	1	1	1	FALSE
126519	Palpada agrorum	Daucus	carota	1.08333	1.2	0	0	0	1	2	2	0	TRUE
137263	Palpada agrorum	Trifolium	repens	0.333333	0.375	0	0	0	1	1	1	0	FALSE
137859	Palpada agrorum	Cirsium	vulgare	2.38889	2.375	3	1	1	3	3	3	3	FALSE
119396	Palpada cf. furcata	Daucus	carota	2.44444	2.375	2	1	1	2	3	4	3	FALSE
107840	Palpada vinetorum	Rudbeckia	hirta	2.11111	2.125	1	2	1	3	3	3	1	FALSE
110417	Palpada vinetorum	Erigeron	strigosus	1.66667	1.75	2	2	1	2	3	2	2	FALSE
112145	Palpada vinetorum	Persicaria	sp	0.888889	0.875	1	0	0	2	1	1	2	FALSE
116814	Palpada vinetorum	Dipsacus	sp	0.5	0.5	0	1	0	1	0	1	1	FALSE
116978	Palpada vinetorum	Prunella	vulgaris	1.66667	1.625	0	1	1	3	2	2	2	FALSE
126357	Palpada vinetorum	Pycnanthemum	tenuifolium	1.11111	1.125	0	1	0	3	2	1	2	FALSE
126526	Palpada vinetorum	Torilis	arvensis	1.11111	1.125	1	0	0	3	2	1	1	FALSE
126527	Palpada vinetorum	Daucus	carota	1.38889	1.5	1	1	1	1	5	2	1	FALSE
128265	Palpada vinetorum	Pycnanthemum	tenuifolium	0.388889	0.375	0	0	0	0	1	1	1	FALSE
129319	Palpada vinetorum	Dipsacus	fullonum	1.22222	1.25	1	1	0	1	3	2	1	FALSE
129356	Palpada vinetorum	Helianthus	divaricatus	3	3	3	3	1	4	4	3	3	FALSE
129586	Palpada vinetorum	Pycnanthemum	tenuifolium	1.11111	1.125	1	1	0	1	2	2	1	FALSE
129600	Palpada vinetorum	Pycnanthemum	tenuifolium	1.05556	1.125	1	2	1	0	2	2	1	FALSE
130415	Palpada vinetorum	Eryngium	yuccifolium	1.38889	1.375	1	1	1	1	2	2	1	FALSE
130418	Palpada vinetorum	Eryngium	yuccifolium	2.27778	2.375	4	2	2	3	3	2	2	FALSE
131023	Palpada vinetorum	Rhus	sp	1.27778	1.375	1	1	2	2	2	2	1	FALSE
131032	Palpada vinetorum	Solidago	juncea	1.05556	1.125	2	2	1	1	1	1	1	FALSE
131646	Palpada vinetorum	Pycnanthemum	tenuifolium	1.44444	1.5	2	1	0	3	1	3	1	FALSE
131647	Palpada vinetorum	Symphoricarpos	orbiculatus	0.555556	0.625	1	2	0	0	1	1	0	FALSE
132008	Palpada vinetorum	Elephantopus	carolinianus	2.27778	2.375	2	2	2	3	4	3	2	FALSE
133255	Palpada vinetorum	Solidago	altissima	3.61111	3.625	3	4	3	3	5	4	3	FALSE
136788	Palpada vinetorum	Melilotus	albus	1.11111	1.125	1	0	0	1	4	1	1	FALSE
137309	Palpada vinetorum	Verbena	hastata	0.222222	0.25	0	0	0	1	0	1	0	FALSE
137325	Palpada vinetorum	Verbena	hastata	0.611111	0.625	0	0	0	1	2	1	1	FALSE
137805	Palpada vinetorum	Verbena	urticifolia	0.5	0.5	0	0	0	1	1	1	0	FALSE
112482	Paragus haemorrhous	Erigeron	sp	0.777778	0.75	1	1	0	1	0	1	1	FALSE
113666	Paragus haemorrhous	Erigeron	strigosus	1.5	1.5	1	1	0	3	2	2	2	FALSE
113685	Paragus haemorrhous	Erigeron	strigosus	1.11111	1.125	1	1	1	2	1	1	1	FALSE
113694	Paragus haemorrhous	Erigeron	strigosus	1.38889	1.375	1	2	1	2	1	1	2	FALSE
113697	Paragus haemorrhous	Erigeron	strigosus	0.666667	0.75	1	1	0	2	1	1	0	FALSE
113698	Paragus haemorrhous	Erigeron	strigosus	0.722222	0.75	1	1	0	1	1	1	1	FALSE
115342	Paragus haemorrhous	Eupatorium	sp	1.11111	1.125	2	1	1	2	0	1	1	FALSE
116613	Paragus haemorrhous	Helianthus	pauciflorus	0.444444	0.5	0	1	0	1	1	1	0	FALSE
116793	Paragus haemorrhous	Erigeron	strigosus	0.722222	0.75	1	1	0	2	1	0	1	FALSE
117325	Paragus haemorrhous	Brassica	sp	1.11111	1.125	1	2	0	1	2	1	1	FALSE
125027	Paragus haemorrhous	Plantago	lanceolata	0.833333	0.875	0	2	0	1	1	2	0	FALSE
125880	Paragus haemorrhous	Erigeron	annuus	1.44444	1.5	2	2	1	3	1	1	1	FALSE
125881	Paragus haemorrhous	Erigeron	annuus	0.5	0.5	1	0	0	1	0	1	0	FALSE
125882	Paragus haemorrhous	Erigeron	annuus	0.277778	0.25	0	0	0	1	0	0	1	FALSE
126193	Paragus haemorrhous	Erigeron	strigosus	2.38889	2.375	2	2	2	3	2	3	3	FALSE
127404	Paragus haemorrhous	Erigeron	annuus	2.11111	2.125	2	1	1	4	3	2	2	FALSE
128273	Paragus haemorrhous	Erigeron	strigosus	0.888889	0.875	1	0	0	2	1	1	1	FALSE
128345	Paragus haemorrhous	Daucus	carota	0.222222	0.25	1	0	0	1	0	0	0	FALSE
128365	Paragus haemorrhous	Erigeron	annuus	1.5	1.5	0	2	2	2	1	2	2	FALSE
128367	Paragus haemorrhous	Erigeron	annuus	1	1	1	1	0	2	1	1	1	FALSE
129570	Paragus haemorrhous	Erigeron	strigosus	1.11111	1.125	1	3	0	1	1	1	1	FALSE
129974	Paragus haemorrhous	Erigeron	strigosus	1.22222	1.25	1	2	1	2	1	1	1	FALSE
132287	Paragus haemorrhous	Euphorbia	corollata	1.38889	1.375	3	0	1	2	0	2	2	FALSE
132291	Paragus haemorrhous	Euphorbia	corollata	0.722222	0.75	0	0	0	2	1	2	1	FALSE
134766	Paragus haemorrhous	Antennaria	sp	0.888889	0.875	1	1	1	0	1	1	1	FALSE
136902	Paragus haemorrhous	Erigeron	strigosus	0.111111	0.125	0	0	0	1	0	0	0	FALSE
137207	Paragus haemorrhous	Erigeron	strigosus	0.222222	0.25	0	0	0	1	0	1	0	FALSE
137208	Paragus haemorrhous	Erigeron	strigosus	0.5	0.5	0	0	0	2	0	1	1	FALSE
137292	Paragus haemorrhous	Erigeron	annuus	0.444444	0.5	0	2	0	1	0	1	0	FALSE
137293	Paragus haemorrhous	Erigeron	annuus	0.333333	0.4	0	0	0	1	0	1	0	TRUE
137298	Paragus haemorrhous	Teucrium	canadense	0.277778	0.25	0	0	0	1	0	0	1	FALSE
137412	Paragus haemorrhous	Daucus	carota	0.388889	0.375	0	0	0	1	0	1	1	FALSE
137918	Paragus haemorrhous	Daucus	carota	0.833333	0.875	0	1	0	1	2	2	1	FALSE
136179	Paragus sp	Circaea	lutetiana	0.388889	0.375	0	0	0	1	0	1	1	FALSE
137913	Paragus sp	Daucus	carota	0.222222	0.25	0	0	0	1	0	1	0	FALSE
137914	Paragus sp	Daucus	carota	0.833333	0.875	1	0	1	2	1	1	0	FALSE
123430	Parhelophilus integer	Stylophorum	diphyllum	1.33333	1.375	1	1	1	3	2	1	1	FALSE
117854	Parhelophilus laetus	Cornus	foemina	2.27778	2.25	3	1	2	3	2	2	4	FALSE
118325	Pelecinobaccha costata	Rhus	glabra	0.388889	0.375	0	1	1	0	0	0	1	FALSE
118786	Pelecinobaccha costata	Medicago	lupulina	0.666667	0.6	0	0	0	1	0	0	2	TRUE
136148	Pelecinobaccha costata	Hypericum	punctatum	0.277778	0.25	0	0	0	1	0	0	1	FALSE
136954	Pelecinobaccha costata	Campanulastrum	americanum	0.583333	0.6	0	0	0	1	0	1	1	TRUE
136960	Pelecinobaccha costata	Erigeron	annuus	1	1	0	0	0	1	1	1	1	TRUE
137019	Pelecinobaccha costata	Erigeron	annuus	0.277778	0.25	0	0	0	1	0	0	1	FALSE
138620	Pelecinobaccha costata	Solidago	canadensis	0.555556	0.5	0	0	0	1	0	1	1	FALSE
138623	Pelecinobaccha costata	Eupatorium	serotinum	0.666667	0.625	1	1	0	0	0	1	2	FALSE
138625	Pelecinobaccha costata	Eupatorium	serotinum	0.666667	0.625	0	0	0	1	0	2	1	FALSE
138629	Pelecinobaccha costata	Iva	annua	0.555556	0.5	0	0	0	1	0	1	1	FALSE
134568	Pipiza femoralis	Collinsia	verna	2.11111	2.125	2	0	2	3	3	3	2	FALSE
118149	Pseudodoros clavatus	Verbena	urticifolia	0	0	0	0	0	0	0	0	0	FALSE
137423	Pseudodoros clavatus	Verbena	hastata	0.111111	0.125	0	0	0	1	0	0	0	FALSE
118274	Pterallastes thoracicus	Sambucus	nigra	0.944444	0.875	0	0	0	1	1	2	2	FALSE
118284	Pterallastes thoracicus	Sambucus	nigra	0.944444	0.875	0	0	0	1	2	1	2	FALSE
129049	Pterallastes thoracicus	Campanulastrum	americanum	0.388889	0.375	0	0	0	1	0	1	1	FALSE
124089	Sphaerophoria contigua	Apocynum	cannabinum	0	0	0	0	0	0	0	0	0	FALSE
124115	Sphaerophoria contigua	Leucanthemum	vulgare	0.583333	0.6	0	0	0	1	1	0	1	TRUE
135856	Sphaerophoria contigua	Erigeron	strigosus	0.611111	0.625	1	1	0	1	1	0	1	FALSE
123233	Sphecomyia vittata	Mertensia	virginica	1.72222	1.75	1	2	1	1	3	3	1	FALSE
117845	Sphegina petiolata	Cornus	foemina	0.888889	0.875	0	0	0	1	2	2	1	FALSE
119059	Spilomyia alcimus	Sambucus	nigra	2.11111	2.125	0	3	1	3	3	3	2	FALSE
115364	Spilomyia longicornis	Eupatorium	sp	1	1	0	0	0	2	2	2	1	FALSE
128853	Spilomyia longicornis	Solidago	juncea	0.833333	0.75	0	0	1	1	0	1	2	FALSE
133350	Spilomyia longicornis	Boltonia	asteroides	1.16667	1.125	1	1	0	1	2	1	3	FALSE
137828	Syritta flaviventris	Verbena	urticifolia	0	0	0	0	0	0	0	0	0	FALSE
113081	Syritta pipiens	Erigeron	strigosus	0.611111	0.625	0	1	0	1	2	0	1	FALSE
116522	Syritta pipiens	Erigeron	sp	1.05556	1	0	0	0	2	2	1	2	FALSE
116525	Syritta pipiens	Erigeron	sp	1.72222	1.75	1	2	1	3	3	1	2	FALSE
116527	Syritta pipiens	Erigeron	sp	1.66667	1.625	1	1	0	3	2	2	3	FALSE
116531	Syritta pipiens	Erigeron	sp	1.77778	1.75	1	2	0	3	2	2	2	FALSE
116540	Syritta pipiens	Erigeron	sp	1.05556	1	0	1	0	1	2	1	2	FALSE
119067	Syritta pipiens	Torilis	arvensis	0.277778	0.25	0	0	0	1	0	0	1	FALSE
119071	Syritta pipiens	Torilis	arvensis	0.277778	0.25	0	0	0	1	0	0	1	FALSE
119327	Syritta pipiens	Daucus	carota	0.388889	0.375	0	0	0	1	0	1	1	FALSE
126277	Syritta pipiens	Daucus	carota	0.166667	0.125	0	0	0	0	0	0	1	FALSE
126287	Syritta pipiens	Daucus	carota	0.388889	0.375	0	0	0	1	1	0	1	FALSE
126288	Syritta pipiens	Daucus	carota	0.333333	0.375	1	0	0	1	0	1	0	FALSE
126289	Syritta pipiens	Daucus	carota	0	0	0	0	0	0	0	0	0	FALSE
126295	Syritta pipiens	Daucus	carota	0.388889	0.375	0	0	0	1	0	1	1	FALSE
127964	Syritta pipiens	Cichorium	intybus	0	0	0	0	0	0	0	0	0	FALSE
128982	Syritta pipiens	Daucus	carota	0	0	0	0	0	0	0	0	0	FALSE
131864	Syritta pipiens	Oligoneuron	rigidum	0.722222	0.75	0	2	1	1	1	0	1	FALSE
137916	Syritta pipiens	Daucus	carota	0.111111	0.125	0	0	0	0	0	1	0	FALSE
122086	Syrphus ribesii	Pycnanthemum	sp	2.05556	2.125	3	1	3	2	4	1	1	FALSE
121733	Syrphus torvus	Hamamelis	virginiana	1.77778	1.75	1	1	1	3	3	1	2	FALSE
135484	Temnostoma daochus	Cornus	florida	2.38889	2.5	2	3	0	3	5	4	1	FALSE
104331	Toxomerus boscii	Oxalis	stricta	0	0	0	0	0	0	0	0	0	TRUE
105399	Toxomerus boscii	Alisma	subcordatum	0.277778	0.25	0	0	0	1	0	0	1	FALSE
105406	Toxomerus boscii	Ranunculus	pusillus	0.416667	0.4	0	0	0	0	0	1	0	TRUE
105408	Toxomerus boscii	Alisma	subcordatum	0.416667	0.4	0	0	0	1	0	0	1	TRUE
107794	Toxomerus boscii	Ranunculus	bulbosus	0	0	0	0	0	0	0	0	0	FALSE
108233	Toxomerus boscii	Phyla	lanceolata	0	0	0	0	0	0	0	0	0	FALSE
110275	Toxomerus boscii	Erigeron	strigosus	2	2	2	1	3	3	1	2	3	FALSE
111783	Toxomerus boscii	Hypericum	sp	0.222222	0.25	0	0	0	0	1	1	0	FALSE
116517	Toxomerus boscii	Medicago	lupulina	0.583333	0.6	0	0	0	2	0	0	1	TRUE
116533	Toxomerus boscii	Erigeron	sp	1.05556	1	0	0	0	2	1	2	2	FALSE
118606	Toxomerus boscii	Erigeron	sp	0	0	0	0	0	0	0	0	0	TRUE
119454	Toxomerus boscii	Leucanthemum	vulgare	0.388889	0.375	0	0	0	1	0	1	1	FALSE
124815	Toxomerus boscii	Erigeron	annuus	0.5	0.5	0	1	0	0	1	1	1	FALSE
124867	Toxomerus boscii	Erigeron	annuus	2	2	1	2	1	3	2	3	2	FALSE
131116	Toxomerus boscii	Hypericum	drummondii	0.277778	0.25	0	0	0	1	0	0	1	FALSE
134222	Toxomerus boscii	Cerastium	glomeratum	0.777778	0.75	1	0	0	2	0	1	2	FALSE
136636	Toxomerus boscii	Erigeron	strigosus	0.944444	0.875	1	0	0	2	0	1	2	FALSE
137445	Toxomerus boscii	Erigeron	strigosus	0.611111	0.625	0	1	0	1	1	1	0	FALSE
138607	Toxomerus boscii	Conoclinium	coelestinum	2.44444	2.375	3	2	0	3	2	3	3	FALSE
115349	Toxomerus geminatus	Eupatorium	sp	1.83333	1.75	2	2	0	2	2	1	3	FALSE
116238	Toxomerus geminatus	Erigeron	sp	0.555556	0.5	0	0	0	2	0	0	1	FALSE
118508	Toxomerus geminatus	Hydrangea	sp	0.277778	0.25	0	0	0	0	0	1	1	FALSE
118790	Toxomerus geminatus	Erigeron	sp	0.944444	0.875	1	0	0	1	1	1	2	FALSE
118860	Toxomerus geminatus	Rudbeckia	sp	0.611111	0.625	0	1	0	1	1	1	1	FALSE
118883	Toxomerus geminatus	Osmorhiza	claytonii	0.666667	0.625	0	0	0	2	0	1	2	FALSE
118885	Toxomerus geminatus	Osmorhiza	claytonii	0.833333	0.75	1	0	0	1	0	1	2	FALSE
119799	Toxomerus geminatus	Erigeron	sp	0.944444	0.875	0	0	0	3	0	1	3	FALSE
122087	Toxomerus geminatus	Pycnanthemum	sp	1.88889	1.75	0	1	0	2	2	3	3	FALSE
124399	Toxomerus geminatus	Penstemon	hirsuta	0.833333	0.75	0	0	0	1	1	1	2	FALSE
124853	Toxomerus geminatus	Leucanthemum	vulgare	0.944444	0.875	1	0	0	1	1	1	2	FALSE
124869	Toxomerus geminatus	Erigeron	annuus	0.722222	0.75	1	1	0	1	1	1	1	FALSE
126590	Toxomerus geminatus	Oxalis	stricta	0.722222	0.625	0	0	0	0	0	2	1	FALSE
127326	Toxomerus geminatus	Phryma	leptostachya	0.277778	0.25	0	0	0	0	0	1	1	FALSE
128458	Toxomerus geminatus	Commelina	communis	0.388889	0.375	0	0	0	1	1	0	1	FALSE
128459	Toxomerus geminatus	Helianthus	divaricatus	0.611111	0.625	1	1	0	0	1	1	0	FALSE
129052	Toxomerus geminatus	Geum	canadense	0	0	0	0	0	0	0	0	0	FALSE
130698	Toxomerus geminatus	Silphium	integrifolium	0.333333	0.375	1	0	0	1	0	1	0	FALSE
133971	Toxomerus geminatus	Mertensia	virginica	1.05556	1	0	0	0	2	1	2	2	FALSE
136160	Toxomerus geminatus	Cryptotaenia	canadensis	0.388889	0.375	1	0	0	1	0	0	1	FALSE
136173	Toxomerus geminatus	Circaea	lutetiana	0.277778	0.25	0	0	0	1	0	0	1	FALSE
136205	Toxomerus geminatus	Daucus	carota	0	0	0	0	0	0	0	0	0	FALSE
136207	Toxomerus geminatus	Cryptotaenia	canadensis	0.333333	0.375	0	0	0	1	1	1	0	FALSE
136208	Toxomerus geminatus	Cryptotaenia	canadensis	0.166667	0.125	0	0	0	0	0	0	1	FALSE
136275	Toxomerus geminatus	Erigeron	annuus	1.27778	1.25	0	2	0	2	1	2	2	FALSE
136854	Toxomerus geminatus	Erigeron	strigosus	0.555556	0.5	1	0	0	1	0	0	2	FALSE
136857	Toxomerus geminatus	Erigeron	strigosus	1.27778	1.25	1	1	1	2	1	1	2	FALSE
136861	Toxomerus geminatus	Erigeron	strigosus	1	1	1	1	1	1	1	1	1	FALSE
136868	Toxomerus geminatus	Erigeron	strigosus	0.388889	0.375	1	0	0	0	1	0	1	FALSE
136870	Toxomerus geminatus	Erigeron	strigosus	0.722222	0.75	0	2	0	1	1	1	1	FALSE
136872	Toxomerus geminatus	Erigeron	strigosus	1.33333	1.25	0	0	0	3	2	1	2	FALSE
136942	Toxomerus geminatus	Geum	canadense	0.277778	0.25	0	0	0	1	0	0	1	FALSE
136955	Toxomerus geminatus	Geum	canadense	0.277778	0.25	0	0	0	1	0	0	0	FALSE
137005	Toxomerus geminatus	Campanulastrum	americanum	0.388889	0.375	0	0	0	1	0	1	1	FALSE
138622	Toxomerus geminatus	Solidago	canadensis	0.611111	0.625	0	0	0	1	1	2	1	FALSE
130884	Toxomerus jussiaeae	Ludwigia	peploides	0.166667	0.2	0	0	0	0	1	0	0	TRUE
131665	Toxomerus jussiaeae	Ludwigia	peploides	0.222222	0.25	0	0	0	1	0	1	0	FALSE
131667	Toxomerus jussiaeae	Ludwigia	peploides	0.111111	0.125	0	0	0	1	0	0	0	FALSE
131678	Toxomerus jussiaeae	Ludwigia	peploides	0.833333	0.8	0	0	0	1	1	0	0	TRUE
131679	Toxomerus jussiaeae	Ludwigia	peploides	0	0	0	0	0	0	0	0	0	FALSE
131682	Toxomerus jussiaeae	Ludwigia	peploides	0	0	0	0	0	0	0	0	0	TRUE
131683	Toxomerus jussiaeae	Ludwigia	peploides	0.777778	0.75	0	1	0	1	1	1	1	FALSE
100904	Toxomerus marginatus	Erigeron	philadelphicus	0.833333	0.875	0	1	0	2	1	2	1	FALSE
100911	Toxomerus marginatus	Erigeron	philadelphicus	0.611111	0.625	1	0	0	1	1	1	1	FALSE
100922	Toxomerus marginatus	Solanum	carolinense	0.111111	0.125	0	0	0	1	0	0	0	FALSE
100923	Toxomerus marginatus	Senecio	glabellus	0.611111	0.625	0	1	0	1	1	1	1	FALSE
102068	Toxomerus marginatus	Oxalis	stricta	0	0	0	0	0	0	0	0	0	FALSE
103389	Toxomerus marginatus	Trifolium	repens	0	0	0	0	0	0	0	0	0	FALSE
105411	Toxomerus marginatus	Alisma	subcordatum	0	0	0	0	0	0	0	0	0	FALSE
106496	Toxomerus marginatus	Krigia	sp	0.333333	0.375	0	0	0	1	1	1	0	FALSE
106523	Toxomerus marginatus	Krigia	sp	0.277778	0.25	0	0	0	1	0	0	1	FALSE
106542	Toxomerus marginatus	Krigia	sp	0.222222	0.25	0	0	0	1	0	1	0	FALSE
107967	Toxomerus marginatus	Oxalis	stricta	0	0	0	0	0	0	0	0	0	FALSE
108231	Toxomerus marginatus	Phyla	lanceolata	0	0	0	0	0	0	0	0	0	FALSE
108585	Toxomerus marginatus	Krigia	sp	0.388889	0.375	0	0	0	0	1	1	1	FALSE
109108	Toxomerus marginatus	Krigia	sp	0.277778	0.25	1	0	0	0	0	0	1	FALSE
111500	Toxomerus marginatus	Erigeron	sp	0.222222	0.25	0	0	0	1	0	1	0	FALSE
113410	Toxomerus marginatus	Erigeron	sp	0.888889	0.875	1	2	1	1	0	0	2	FALSE
113762	Toxomerus marginatus	Erigeron	sp	1.88889	1.875	3	1	0	4	2	1	3	FALSE
113835	Toxomerus marginatus	Lepidium	virginicum	0.611111	0.625	1	0	0	2	0	1	1	FALSE
116734	Toxomerus marginatus	Trifolium	repens	0.277778	0.25	0	0	0	1	0	0	1	FALSE
116885	Toxomerus marginatus	Trifolium	pratense	0.5	0.5	0	0	0	1	2	0	1	FALSE
116887	Toxomerus marginatus	Houstonia	sp	0.388889	0.375	0	0	0	1	1	0	1	FALSE
117503	Toxomerus marginatus	Erigeron	sp	1.61111	1.625	1	2	0	1	3	3	1	FALSE
117519	Toxomerus marginatus	Erigeron	sp	0.444444	0.5	1	0	0	1	1	1	0	FALSE
117823	Toxomerus marginatus	Rudbeckia	sp	0.111111	0.125	0	0	0	1	0	0	0	FALSE
118609	Toxomerus marginatus	Ranunculus	abortivus	0	0	0	0	0	0	0	0	0	FALSE
124143	Toxomerus marginatus	Parthenium	integrifolium	0.388889	0.375	0	0	0	1	0	1	1	FALSE
124806	Toxomerus marginatus	Erigeron	annuus	0	0	0	0	0	0	0	0	0	FALSE
125568	Toxomerus marginatus	Erigeron	philadelphicus	0.388889	0.375	0	0	0	2	0	0	1	FALSE
126604	Toxomerus marginatus	Daucus	carota	0.111111	0.125	0	0	0	1	0	0	0	FALSE
134163	Toxomerus marginatus	Barbarea	vulgaris	1.22222	1.25	0	1	0	3	3	1	1	FALSE
134809	Toxomerus marginatus	Osmorhiza	claytonii	1.05556	1.125	0	3	0	1	2	2	1	FALSE
135458	Toxomerus marginatus	Erigeron	annuus	1.05556	1.125	1	3	1	1	1	1	0	FALSE
135461	Toxomerus marginatus	Erigeron	annuus	0.444444	0.5	0	1	0	0	2	1	0	FALSE
136585	Toxomerus marginatus	Erigeron	annuus	0.944444	1	1	1	1	2	1	1	1	FALSE
136875	Toxomerus marginatus	Erigeron	strigosus	1.11111	1.125	1	1	0	1	2	2	1	FALSE
137206	Toxomerus marginatus	Erigeron	strigosus	0.388889	0.375	0	1	0	0	1	0	1	FALSE
138490	Toxomerus marginatus	Houstonia	longifolia	0.111111	0.125	0	0	0	1	0	0	0	FALSE
138497	Toxomerus marginatus	Houstonia	longifolia	0.277778	0.25	0	0	0	1	0	0	1	FALSE
138507	Toxomerus marginatus	Houstonia	longifolia	0.611111	0.625	0	0	0	1	2	1	1	FALSE
109359	Toxomerus politus	Sida	spinosa	0.166667	0.125	0	0	0	0	0	0	1	FALSE
110088	Toxomerus politus	Erigeron	sp	0.111111	0.125	0	0	0	1	0	0	0	FALSE
110885	Toxomerus politus	Trifolium	pratense	0	0	0	0	0	0	0	0	0	FALSE
111570	Toxomerus politus	Ipomea	lacunosa	0	0	0	0	0	0	0	0	0	TRUE
111573	Toxomerus politus	Trifolium	pratense	0	0	0	0	0	0	0	0	0	FALSE
112376	Toxomerus politus	Trifolium	pratense	0	0	0	0	0	0	0	0	0	TRUE
117911	Toxomerus politus	Verbena	hastata	0	0	0	0	0	0	0	0	0	FALSE
117915	Toxomerus politus	Ruellia	humilis	0	0	0	0	0	0	0	0	0	FALSE
117947	Toxomerus politus	Hibiscus	laevis	0.277778	0.25	0	0	0	1	0	0	1	FALSE
117951	Toxomerus politus	Prunella	vulgaris	0	0	0	0	0	0	0	0	0	FALSE
117957	Toxomerus politus	Solidago	sp	1.11111	1.125	1	2	1	1	1	1	2	FALSE
118130	Toxomerus politus			0	0	0	0	0	0	0	0	0	FALSE
118132	Toxomerus politus	Stachys	sp	0	0	0	0	0	0	0	0	0	FALSE
118135	Toxomerus politus			0.277778	0.25	0	0	0	1	0	0	1	FALSE
118137	Toxomerus politus			0	0	0	0	0	0	0	0	0	FALSE
128972	Toxomerus politus	Daucus	carota	0	0	0	0	0	0	0	0	0	FALSE
129068	Toxomerus politus	Campanulastrum	americanum	0	0	0	0	0	0	0	0	0	FALSE
129578	Toxomerus politus	Zea	mays	0	0	0	0	0	0	0	0	0	FALSE
130375	Toxomerus politus	Daucus	carota	0.222222	0.25	0	2	0	0	0	0	0	FALSE
130918	Toxomerus politus	Hydrangea	arborescens	0	0	0	0	0	0	0	0	0	FALSE
131536	Toxomerus politus	Eutrochium	fistulosum	1.08333	1.2	0	0	0	1	2	2	0	TRUE
132367	Toxomerus politus	Mimulus	alatus	0	0	0	0	0	0	0	0	0	FALSE
100934	Tropidia albistylum	Erigeron	philadelphicus	1.22222	1.25	1	1	0	3	2	1	1	FALSE
107943	Tropidia albistylum	Diodia	virginiana	0.388889	0.375	0	0	0	1	1	0	1	FALSE
111530	Tropidia albistylum	Geranium	carolinianum	0.333333	0.375	0	0	0	2	1	0	0	FALSE
112156	Tropidia albistylum	Persicaria	sp	0.277778	0.25	0	0	0	1	0	0	1	FALSE
123888	Tropidia albistylum	Chaerophyllum	procumbens	0.222222	0.25	0	0	0	1	1	0	0	FALSE
124740	Tropidia albistylum	Erigeron	strigosus	1.61111	1.625	2	1	0	3	2	2	1	FALSE
136859	Tropidia albistylum	Erigeron	strigosus	0.944444	1	1	0	0	2	2	2	1	FALSE
124633	Xanthogramma flavipes	Allium	canadense	0.5	0.5	1	1	0	1	0	0	1	FALSE
